# Supplementary material for: Macroscopic homochiral helicoids self-assembled via screw dislocations
Source: Nat Commun. 2024 Jul 24;15:6233. doi: 10.1038/s41467-024-50631-3 (PMC11266591; doi:10.1038/s41467-024-50631-3)
Supplement: Supplementary file 3 — Source Data [file 41467_2024_50631_MOESM3_ESM.xlsx]

## Sheet: Fig. 1i
Length of helicoids	Width of helicoids
14.6	8.92
14.64	9.49
14.9	9.94
17.69	9.79
16.77	10.08
22.5	15.43
13.56	9.65
20.35	9.58
10.27	8.97
14.53	9.76
18.13	7.02
16.8	7.85
15.35	11.36
18.47	9
9.79	11.02
15.6	6.72
12.96	8.49
15.04	9.25
16.28	9.22
9.25	7.64
13.76	8.22
18.88	11.19
12.23	10.42
14.86	8.89
24.99	10.93
19.41	9.57
15.21	8.26
20.82	14.62
17.64	10.65
18.21	12.81
12.08	13.68
19.05	10.77
16.55	9.93
19.8	8.13
14.84	8.15
10.15	6.98
13.61	10.89
16.1	9.43
15.13	8.34
11.48	8.17
14.07	9.81

## Sheet: Fig. 2i
Layer number	twist degree Θ
1	0
2	13
3	24
4	39
5	65
6	84

## Sheet: Fig. 2k
Distance (nm)	Height (nm)
0	-140.768
42.9908	-143.838
85.9816	-145.93
128.972	-151.72
171.963	-166.16
214.954	-192.388
257.945	-198.108
300.936	-194.62
343.926	-196.294
386.917	-194.516
429.908	-199.085
472.899	-223.395
515.89	-240.102
558.88	-255.797
601.871	-256.146
644.862	-255.518
687.853	-255.029
730.844	-259.808
773.835	-273.724
816.825	-293.151
859.816	-294.581
902.807	-295
945.798	-297.86

## Sheet: Fig. 4a
Abs
Wavelength	Pyr	Wavelength	R-Δ	Wavelength	R-Δ/PyrDMF	Wavelength	R-Δ/PyrNMP
200	0.04512	200	0.089	200	0.1	200	0.11701
200.1	0.04501	200.1	0.08838	200.1	0.1	200.1	0.11726
200.2	0.04457	200.2	0.08781	200.2	0.102	200.2	0.11756
200.3	0.04425	200.3	0.08759	200.3	0.102	200.3	0.11754
200.4	0.04407	200.4	0.08675	200.4	0.103	200.4	0.11767
200.5	0.04372	200.5	0.08632	200.5	0.103	200.5	0.11786
200.6	0.04331	200.6	0.08571	200.6	0.103	200.6	0.11826
200.7	0.0429	200.7	0.08518	200.7	0.103	200.7	0.11827
200.8	0.04241	200.8	0.08469	200.8	0.103	200.8	0.11882
200.9	0.04196	200.9	0.0841	200.9	0.103	200.9	0.11929
201	0.04155	201	0.08357	201	0.103	201	0.11966
201.1	0.04109	201.1	0.08267	201.1	0.103	201.1	0.11982
201.2	0.04039	201.2	0.08197	201.2	0.103	201.2	0.1199
201.3	0.0398	201.3	0.08146	201.3	0.104	201.3	0.1201
201.4	0.03959	201.4	0.08162	201.4	0.104	201.4	0.12018
201.5	0.03943	201.5	0.08168	201.5	0.104	201.5	0.12011
201.6	0.03903	201.6	0.08177	201.6	0.105	201.6	0.11993
201.7	0.03894	201.7	0.08172	201.7	0.105	201.7	0.12015
201.8	0.03836	201.8	0.08179	201.8	0.106	201.8	0.12092
201.9	0.03781	201.9	0.08241	201.9	0.107	201.9	0.12132
202	0.0374	202	0.0825	202	0.107	202	0.12094
202.1	0.03699	202.1	0.08255	202.1	0.108	202.1	0.1212
202.2	0.03611	202.2	0.08225	202.2	0.108	202.2	0.12219
202.3	0.03576	202.3	0.08214	202.3	0.109	202.3	0.12285
202.4	0.0354	202.4	0.08251	202.4	0.11	202.4	0.12247
202.5	0.03459	202.5	0.08298	202.5	0.11	202.5	0.1229
202.6	0.03408	202.6	0.08322	202.6	0.111	202.6	0.12328
202.7	0.03366	202.7	0.08333	202.7	0.11	202.7	0.12325
202.8	0.03303	202.8	0.08326	202.8	0.11	202.8	0.124
202.9	0.03227	202.9	0.08355	202.9	0.11	202.9	0.12443
203	0.03205	203	0.0831	203	0.111	203	0.12439
203.1	0.03147	203.1	0.08351	203.1	0.111	203.1	0.12439
203.2	0.0311	203.2	0.08352	203.2	0.112	203.2	0.12427
203.3	0.03078	203.3	0.0838	203.3	0.112	203.3	0.12422
203.4	0.03026	203.4	0.0839	203.4	0.112	203.4	0.1243
203.5	0.02976	203.5	0.08422	203.5	0.113	203.5	0.1245
203.6	0.02921	203.6	0.08448	203.6	0.113	203.6	0.12492
203.7	0.02887	203.7	0.08498	203.7	0.113	203.7	0.12528
203.8	0.02843	203.8	0.08498	203.8	0.113	203.8	0.12572
203.9	0.02784	203.9	0.08545	203.9	0.114	203.9	0.12646
204	0.02727	204	0.08555	204	0.115	204	0.12664
204.1	0.0269	204.1	0.08577	204.1	0.115	204.1	0.12747
204.2	0.02642	204.2	0.08562	204.2	0.115	204.2	0.12755
204.3	0.02608	204.3	0.08598	204.3	0.114	204.3	0.12806
204.4	0.02568	204.4	0.08583	204.4	0.114	204.4	0.12806
204.5	0.02513	204.5	0.08606	204.5	0.114	204.5	0.12916
204.6	0.02483	204.6	0.08595	204.6	0.115	204.6	0.12879
204.7	0.02467	204.7	0.08627	204.7	0.115	204.7	0.12851
204.8	0.02407	204.8	0.08676	204.8	0.116	204.8	0.12854
204.9	0.02364	204.9	0.08694	204.9	0.115	204.9	0.12862
205	0.02329	205	0.08721	205	0.116	205	0.12858
205.1	0.02277	205.1	0.08714	205.1	0.117	205.1	0.12896
205.2	0.02242	205.2	0.08718	205.2	0.117	205.2	0.1294
205.3	0.02225	205.3	0.08687	205.3	0.118	205.3	0.12939
205.4	0.02203	205.4	0.08671	205.4	0.119	205.4	0.1296
205.5	0.02145	205.5	0.0872	205.5	0.12	205.5	0.13016
205.6	0.02109	205.6	0.08683	205.6	0.119	205.6	0.13046
205.7	0.02081	205.7	0.08677	205.7	0.12	205.7	0.13126
205.8	0.0204	205.8	0.08655	205.8	0.121	205.8	0.13159
205.9	0.02016	205.9	0.08672	205.9	0.121	205.9	0.13179
206	0.01987	206	0.08638	206	0.122	206	0.13202
206.1	0.01954	206.1	0.08673	206.1	0.123	206.1	0.13228
206.2	0.01918	206.2	0.08653	206.2	0.124	206.2	0.13286
206.3	0.01886	206.3	0.08635	206.3	0.125	206.3	0.13303
206.4	0.01862	206.4	0.08616	206.4	0.125	206.4	0.13254
206.5	0.01829	206.5	0.08639	206.5	0.125	206.5	0.13268
206.6	0.01784	206.6	0.08681	206.6	0.126	206.6	0.13297
206.7	0.01754	206.7	0.08706	206.7	0.126	206.7	0.13344
206.8	0.01724	206.8	0.08687	206.8	0.127	206.8	0.1331
206.9	0.01704	206.9	0.08646	206.9	0.127	206.9	0.13313
207	0.01671	207	0.08661	207	0.128	207	0.13304
207.1	0.01645	207.1	0.08646	207.1	0.128	207.1	0.13335
207.2	0.016	207.2	0.08627	207.2	0.129	207.2	0.13355
207.3	0.01572	207.3	0.08621	207.3	0.129	207.3	0.13391
207.4	0.01544	207.4	0.08631	207.4	0.13	207.4	0.1344
207.5	0.01495	207.5	0.08647	207.5	0.131	207.5	0.13507
207.6	0.01466	207.6	0.0868	207.6	0.131	207.6	0.13488
207.7	0.0144	207.7	0.08669	207.7	0.132	207.7	0.13527
207.8	0.01397	207.8	0.08692	207.8	0.132	207.8	0.13569
207.9	0.01358	207.9	0.08721	207.9	0.132	207.9	0.136
208	0.01326	208	0.08726	208	0.133	208	0.13624
208.1	0.013	208.1	0.08727	208.1	0.134	208.1	0.13665
208.2	0.01248	208.2	0.08779	208.2	0.134	208.2	0.13736
208.3	0.01215	208.3	0.08785	208.3	0.135	208.3	0.13728
208.4	0.01182	208.4	0.08787	208.4	0.135	208.4	0.13737
208.5	0.01143	208.5	0.08848	208.5	0.136	208.5	0.13745
208.6	0.01123	208.6	0.0884	208.6	0.137	208.6	0.13766
208.7	0.011	208.7	0.08843	208.7	0.136	208.7	0.1378
208.8	0.01071	208.8	0.08902	208.8	0.137	208.8	0.13826
208.9	0.01042	208.9	0.08903	208.9	0.138	208.9	0.1392
209	0.01022	209	0.08878	209	0.138	209	0.13932
209.1	0.00997	209.1	0.08854	209.1	0.139	209.1	0.1393
209.2	0.00971	209.2	0.0886	209.2	0.14	209.2	0.1394
209.3	0.00939	209.3	0.08858	209.3	0.14	209.3	0.1398
209.4	0.00904	209.4	0.08907	209.4	0.141	209.4	0.14005
209.5	0.00875	209.5	0.08927	209.5	0.142	209.5	0.14017
209.6	0.00844	209.6	0.08968	209.6	0.142	209.6	0.14071
209.7	0.00825	209.7	0.09005	209.7	0.143	209.7	0.1408
209.8	0.00804	209.8	0.09034	209.8	0.144	209.8	0.14094
209.9	0.00769	209.9	0.09057	209.9	0.144	209.9	0.1414
210	0.0075	210	0.09047	210	0.145	210	0.14128
210.1	0.00727	210.1	0.09064	210.1	0.145	210.1	0.14162
210.2	0.00696	210.2	0.09092	210.2	0.146	210.2	0.14145
210.3	0.00679	210.3	0.09122	210.3	0.147	210.3	0.14158
210.4	0.0066	210.4	0.09132	210.4	0.147	210.4	0.14172
210.5	0.00645	210.5	0.09144	210.5	0.148	210.5	0.14194
210.6	0.00626	210.6	0.09183	210.6	0.149	210.6	0.14223
210.7	0.0061	210.7	0.09144	210.7	0.149	210.7	0.14191
210.8	0.00584	210.8	0.09152	210.8	0.15	210.8	0.14258
210.9	0.00556	210.9	0.09149	210.9	0.151	210.9	0.14321
211	0.00539	211	0.09121	211	0.151	211	0.14371
211.1	0.00513	211.1	0.09165	211.1	0.151	211.1	0.14423
211.2	0.00495	211.2	0.09197	211.2	0.152	211.2	0.14462
211.3	0.0048	211.3	0.09188	211.3	0.152	211.3	0.14474
211.4	0.00454	211.4	0.09239	211.4	0.152	211.4	0.14487
211.5	0.00438	211.5	0.09269	211.5	0.153	211.5	0.14522
211.6	0.00425	211.6	0.09291	211.6	0.153	211.6	0.14519
211.7	0.00406	211.7	0.09323	211.7	0.154	211.7	0.14537
211.8	0.00389	211.8	0.09362	211.8	0.155	211.8	0.14583
211.9	0.00375	211.9	0.09366	211.9	0.155	211.9	0.14626
212	0.00363	212	0.09355	212	0.156	212	0.14668
212.1	0.00348	212.1	0.09321	212.1	0.157	212.1	0.14664
212.2	0.00334	212.2	0.09316	212.2	0.157	212.2	0.14728
212.3	0.0032	212.3	0.09314	212.3	0.157	212.3	0.14749
212.4	0.00305	212.4	0.09328	212.4	0.157	212.4	0.14786
212.5	0.00293	212.5	0.09353	212.5	0.158	212.5	0.14805
212.6	0.00277	212.6	0.09334	212.6	0.159	212.6	0.14837
212.7	0.00262	212.7	0.09367	212.7	0.159	212.7	0.14881
212.8	0.00248	212.8	0.09367	212.8	0.16	212.8	0.14909
212.9	0.00234	212.9	0.09401	212.9	0.161	212.9	0.14929
213	0.00217	213	0.09422	213	0.161	213	0.14987
213.1	0.00205	213.1	0.09419	213.1	0.161	213.1	0.14975
213.2	0.00192	213.2	0.09466	213.2	0.162	213.2	0.15031
213.3	0.00181	213.3	0.09504	213.3	0.162	213.3	0.15033
213.4	0.00172	213.4	0.09559	213.4	0.163	213.4	0.15067
213.5	0.00162	213.5	0.09594	213.5	0.163	213.5	0.15078
213.6	0.00153	213.6	0.09598	213.6	0.164	213.6	0.15063
213.7	0.00141	213.7	0.09615	213.7	0.164	213.7	0.15047
213.8	0.00133	213.8	0.0963	213.8	0.165	213.8	0.15068
213.9	0.00129	213.9	0.09611	213.9	0.165	213.9	0.15087
214	0.00118	214	0.09595	214	0.166	214	0.15133
214.1	0.00104	214.1	0.09623	214.1	0.167	214.1	0.1521
214.2	0.00095	214.2	0.09652	214.2	0.167	214.2	0.15266
214.3	0.00088	214.3	0.09666	214.3	0.167	214.3	0.15306
214.4	0.00079	214.4	0.09727	214.4	0.168	214.4	0.1536
214.5	0.00073	214.5	0.09726	214.5	0.169	214.5	0.15346
214.6	0.00067	214.6	0.09794	214.6	0.17	214.6	0.15411
214.7	0.0006	214.7	0.09827	214.7	0.171	214.7	0.15438
214.8	0.00052	214.8	0.09865	214.8	0.172	214.8	0.15494
214.9	0.00049	214.9	0.09862	214.9	0.172	214.9	0.15512
215	0.00044	215	0.09864	215	0.173	215	0.15543
215.1	0.00041	215.1	0.09882	215.1	0.173	215.1	0.15583
215.2	0.00037	215.2	0.09891	215.2	0.174	215.2	0.1563
215.3	0.00031	215.3	0.09906	215.3	0.175	215.3	0.1565
215.4	0.00027	215.4	0.09911	215.4	0.175	215.4	0.15687
215.5	0.00023	215.5	0.09932	215.5	0.176	215.5	0.15697
215.6	0.00019	215.6	0.0996	215.6	0.177	215.6	0.15776
215.7	0.00016	215.7	0.09975	215.7	0.178	215.7	0.15783
215.8	0.00014	215.8	0.09991	215.8	0.178	215.8	0.15831
215.9	0.00011	215.9	0.09981	215.9	0.179	215.9	0.15851
216	8e-05	216	0.09999	216	0.18	216	0.15904
216.1	7e-05	216.1	0.10022	216.1	0.181	216.1	0.15943
216.2	5e-05	216.2	0.10032	216.2	0.182	216.2	0.15989
216.3	3e-05	216.3	0.1006	216.3	0.182	216.3	0.16029
216.4	2e-05	216.4	0.10102	216.4	0.183	216.4	0.16053
216.5	1e-05	216.5	0.10159	216.5	0.184	216.5	0.16065
216.6	0	216.6	0.10163	216.6	0.185	216.6	0.16076
216.7	0	216.7	0.10173	216.7	0.185	216.7	0.16091
216.8	0	216.8	0.10177	216.8	0.186	216.8	0.16073
216.9	0	216.9	0.10206	216.9	0.187	216.9	0.16119
217	1e-05	217	0.10232	217	0.187	217	0.16206
217.1	2e-05	217.1	0.10223	217.1	0.188	217.1	0.16214
217.2	3e-05	217.2	0.10228	217.2	0.189	217.2	0.16218
217.3	4e-05	217.3	0.1025	217.3	0.19	217.3	0.16229
217.4	6e-05	217.4	0.10307	217.4	0.19	217.4	0.1629
217.5	8e-05	217.5	0.10333	217.5	0.191	217.5	0.16338
217.6	0.00011	217.6	0.10371	217.6	0.192	217.6	0.16376
217.7	0.00013	217.7	0.10395	217.7	0.193	217.7	0.16397
217.8	0.00015	217.8	0.10423	217.8	0.194	217.8	0.16446
217.9	0.00017	217.9	0.10431	217.9	0.194	217.9	0.1649
218	0.0002	218	0.10446	218	0.195	218	0.16522
218.1	0.00022	218.1	0.10482	218.1	0.196	218.1	0.16531
218.2	0.00025	218.2	0.10496	218.2	0.196	218.2	0.16583
218.3	0.00029	218.3	0.10488	218.3	0.197	218.3	0.16613
218.4	0.00031	218.4	0.10512	218.4	0.198	218.4	0.16623
218.5	0.00036	218.5	0.10518	218.5	0.199	218.5	0.16663
218.6	0.00042	218.6	0.10532	218.6	0.2	218.6	0.16726
218.7	0.00046	218.7	0.10559	218.7	0.2	218.7	0.16812
218.8	0.00051	218.8	0.10571	218.8	0.201	218.8	0.16847
218.9	0.00054	218.9	0.1057	218.9	0.202	218.9	0.16856
219	0.00058	219	0.10573	219	0.202	219	0.16885
219.1	0.00062	219.1	0.10598	219.1	0.203	219.1	0.16942
219.2	0.00068	219.2	0.10613	219.2	0.204	219.2	0.17004
219.3	0.00074	219.3	0.10646	219.3	0.204	219.3	0.17086
219.4	0.00079	219.4	0.10603	219.4	0.205	219.4	0.17077
219.5	0.00083	219.5	0.10622	219.5	0.206	219.5	0.17099
219.6	0.00092	219.6	0.10663	219.6	0.206	219.6	0.17129
219.7	0.00101	219.7	0.10713	219.7	0.207	219.7	0.17199
219.8	0.00106	219.8	0.1071	219.8	0.207	219.8	0.1722
219.9	0.0011	219.9	0.107	219.9	0.209	219.9	0.17202
220	0.00119	220	0.10719	220	0.209	220	0.17244
220.1	0.00125	220.1	0.10731	220.1	0.21	220.1	0.17254
220.2	0.00134	220.2	0.1073	220.2	0.21	220.2	0.17292
220.3	0.0014	220.3	0.10733	220.3	0.211	220.3	0.17311
220.4	0.00149	220.4	0.10772	220.4	0.212	220.4	0.17337
220.5	0.00161	220.5	0.10787	220.5	0.213	220.5	0.17399
220.6	0.00172	220.6	0.10812	220.6	0.213	220.6	0.17451
220.7	0.00179	220.7	0.10832	220.7	0.214	220.7	0.17495
220.8	0.00187	220.8	0.10889	220.8	0.214	220.8	0.17526
220.9	0.00196	220.9	0.10901	220.9	0.215	220.9	0.17576
221	0.00204	221	0.10901	221	0.216	221	0.176
221.1	0.00211	221.1	0.10907	221.1	0.217	221.1	0.17622
221.2	0.00217	221.2	0.109	221.2	0.217	221.2	0.17605
221.3	0.00228	221.3	0.10921	221.3	0.218	221.3	0.17655
221.4	0.00237	221.4	0.10954	221.4	0.219	221.4	0.17699
221.5	0.00249	221.5	0.10981	221.5	0.22	221.5	0.17732
221.6	0.00257	221.6	0.11002	221.6	0.221	221.6	0.17729
221.7	0.00266	221.7	0.11024	221.7	0.222	221.7	0.17756
221.8	0.00275	221.8	0.11037	221.8	0.222	221.8	0.1776
221.9	0.00285	221.9	0.11069	221.9	0.223	221.9	0.17821
222	0.00296	222	0.11112	222	0.224	222	0.1782
222.1	0.00306	222.1	0.11129	222.1	0.225	222.1	0.1788
222.2	0.00315	222.2	0.1114	222.2	0.226	222.2	0.17925
222.3	0.00328	222.3	0.11144	222.3	0.227	222.3	0.17986
222.4	0.00339	222.4	0.11137	222.4	0.228	222.4	0.18023
222.5	0.00351	222.5	0.11165	222.5	0.228	222.5	0.18066
222.6	0.00361	222.6	0.11168	222.6	0.229	222.6	0.18111
222.7	0.00373	222.7	0.11193	222.7	0.23	222.7	0.18153
222.8	0.00385	222.8	0.11217	222.8	0.231	222.8	0.18194
222.9	0.00398	222.9	0.11227	222.9	0.232	222.9	0.18211
223	0.00407	223	0.11263	223	0.233	223	0.18224
223.1	0.00412	223.1	0.11265	223.1	0.234	223.1	0.18209
223.2	0.00423	223.2	0.1128	223.2	0.234	223.2	0.18238
223.3	0.00434	223.3	0.11278	223.3	0.235	223.3	0.18273
223.4	0.0045	223.4	0.11321	223.4	0.236	223.4	0.1832
223.5	0.00458	223.5	0.11342	223.5	0.236	223.5	0.18328
223.6	0.0047	223.6	0.1136	223.6	0.237	223.6	0.1835
223.7	0.00482	223.7	0.11383	223.7	0.237	223.7	0.18401
223.8	0.00495	223.8	0.11405	223.8	0.238	223.8	0.18413
223.9	0.00511	223.9	0.11442	223.9	0.239	223.9	0.18475
224	0.00525	224	0.11453	224	0.239	224	0.18524
224.1	0.00539	224.1	0.11464	224.1	0.24	224.1	0.18578
224.2	0.00554	224.2	0.1148	224.2	0.241	224.2	0.186
224.3	0.00569	224.3	0.11503	224.3	0.242	224.3	0.18652
224.4	0.00584	224.4	0.11535	224.4	0.243	224.4	0.18684
224.5	0.00598	224.5	0.11534	224.5	0.244	224.5	0.18742
224.6	0.00608	224.6	0.11538	224.6	0.245	224.6	0.18752
224.7	0.00626	224.7	0.11555	224.7	0.246	224.7	0.18779
224.8	0.00638	224.8	0.11583	224.8	0.246	224.8	0.18789
224.9	0.00651	224.9	0.11622	224.9	0.247	224.9	0.18811
225	0.00662	225	0.11639	225	0.248	225	0.18822
225.1	0.00679	225.1	0.11659	225.1	0.249	225.1	0.1885
225.2	0.00696	225.2	0.11681	225.2	0.249	225.2	0.18876
225.3	0.00713	225.3	0.11696	225.3	0.25	225.3	0.18892
225.4	0.00725	225.4	0.11717	225.4	0.251	225.4	0.18946
225.5	0.00742	225.5	0.11728	225.5	0.251	225.5	0.18985
225.6	0.00757	225.6	0.11738	225.6	0.252	225.6	0.1903
225.7	0.00779	225.7	0.11762	225.7	0.253	225.7	0.19061
225.8	0.00796	225.8	0.11779	225.8	0.253	225.8	0.19088
225.9	0.00809	225.9	0.11784	225.9	0.254	225.9	0.19094
226	0.00832	226	0.11821	226	0.255	226	0.19137
226.1	0.00854	226.1	0.11847	226.1	0.255	226.1	0.19171
226.2	0.00873	226.2	0.11863	226.2	0.256	226.2	0.1916
226.3	0.00888	226.3	0.11879	226.3	0.257	226.3	0.19197
226.4	0.00904	226.4	0.11867	226.4	0.257	226.4	0.19217
226.5	0.00914	226.5	0.11872	226.5	0.258	226.5	0.19225
226.6	0.00931	226.6	0.11878	226.6	0.258	226.6	0.19232
226.7	0.00951	226.7	0.11892	226.7	0.26	226.7	0.19247
226.8	0.00971	226.8	0.11905	226.8	0.26	226.8	0.19274
226.9	0.00988	226.9	0.11902	226.9	0.261	226.9	0.19285
227	0.01009	227	0.11939	227	0.262	227	0.19338
227.1	0.01033	227.1	0.11971	227.1	0.262	227.1	0.19375
227.2	0.01045	227.2	0.11981	227.2	0.262	227.2	0.19374
227.3	0.01068	227.3	0.12016	227.3	0.263	227.3	0.1943
227.4	0.01089	227.4	0.1204	227.4	0.263	227.4	0.19481
227.5	0.01113	227.5	0.12069	227.5	0.264	227.5	0.1954
227.6	0.01132	227.6	0.12096	227.6	0.265	227.6	0.19559
227.7	0.01147	227.7	0.1211	227.7	0.266	227.7	0.19583
227.8	0.01169	227.8	0.12138	227.8	0.267	227.8	0.1962
227.9	0.01191	227.9	0.12147	227.9	0.267	227.9	0.19655
228	0.0121	228	0.12153	228	0.268	228	0.19665
228.1	0.01238	228.1	0.12163	228.1	0.269	228.1	0.19716
228.2	0.01254	228.2	0.12169	228.2	0.269	228.2	0.19729
228.3	0.01278	228.3	0.12189	228.3	0.27	228.3	0.19753
228.4	0.01296	228.4	0.12207	228.4	0.27	228.4	0.19795
228.5	0.0132	228.5	0.12213	228.5	0.271	228.5	0.1984
228.6	0.01343	228.6	0.12235	228.6	0.272	228.6	0.19857
228.7	0.01365	228.7	0.12255	228.7	0.273	228.7	0.19907
228.8	0.01386	228.8	0.12274	228.8	0.274	228.8	0.19934
228.9	0.01412	228.9	0.12307	228.9	0.274	228.9	0.19977
229	0.01441	229	0.12351	229	0.275	229	0.2003
229.1	0.01464	229.1	0.12364	229.1	0.275	229.1	0.20065
229.2	0.01485	229.2	0.12386	229.2	0.276	229.2	0.20128
229.3	0.01506	229.3	0.12407	229.3	0.276	229.3	0.20159
229.4	0.01529	229.4	0.12436	229.4	0.277	229.4	0.20209
229.5	0.01542	229.5	0.12444	229.5	0.277	229.5	0.20215
229.6	0.01564	229.6	0.12451	229.6	0.278	229.6	0.20264
229.7	0.01587	229.7	0.12457	229.7	0.279	229.7	0.20298
229.8	0.01604	229.8	0.12456	229.8	0.279	229.8	0.20307
229.9	0.01629	229.9	0.12459	229.9	0.28	229.9	0.20306
230	0.01647	230	0.12458	230	0.28	230	0.20303
230.1	0.01673	230.1	0.12476	230.1	0.28	230.1	0.20349
230.2	0.01695	230.2	0.12505	230.2	0.28	230.2	0.20378
230.3	0.01714	230.3	0.12498	230.3	0.281	230.3	0.20378
230.4	0.01739	230.4	0.12515	230.4	0.281	230.4	0.20392
230.5	0.01762	230.5	0.1254	230.5	0.282	230.5	0.20418
230.6	0.01787	230.6	0.12564	230.6	0.282	230.6	0.2043
230.7	0.01814	230.7	0.12593	230.7	0.283	230.7	0.20483
230.8	0.01837	230.8	0.12602	230.8	0.283	230.8	0.20509
230.9	0.01864	230.9	0.12608	230.9	0.284	230.9	0.2052
231	0.01881	231	0.12617	231	0.284	231	0.20523
231.1	0.01908	231.1	0.12617	231.1	0.284	231.1	0.20548
231.2	0.01939	231.2	0.12639	231.2	0.284	231.2	0.20586
231.3	0.01971	231.3	0.12641	231.3	0.285	231.3	0.20599
231.4	0.01994	231.4	0.12625	231.4	0.286	231.4	0.20588
231.5	0.02019	231.5	0.12638	231.5	0.286	231.5	0.20586
231.6	0.02045	231.6	0.12646	231.6	0.287	231.6	0.20606
231.7	0.02074	231.7	0.12649	231.7	0.287	231.7	0.20604
231.8	0.02098	231.8	0.12653	231.8	0.288	231.8	0.20628
231.9	0.02128	231.9	0.12658	231.9	0.288	231.9	0.20635
232	0.02169	232	0.12681	232	0.288	232	0.20653
232.1	0.02199	232.1	0.12696	232.1	0.289	232.1	0.20643
232.2	0.02236	232.2	0.12715	232.2	0.289	232.2	0.20679
232.3	0.02273	232.3	0.12728	232.3	0.29	232.3	0.20694
232.4	0.02308	232.4	0.12744	232.4	0.29	232.4	0.20709
232.5	0.0234	232.5	0.12755	232.5	0.291	232.5	0.20747
232.6	0.02365	232.6	0.12744	232.6	0.292	232.6	0.20752
232.7	0.02401	232.7	0.12739	232.7	0.292	232.7	0.20784
232.8	0.02439	232.8	0.12774	232.8	0.293	232.8	0.20833
232.9	0.02471	232.9	0.12798	232.9	0.293	232.9	0.20845
233	0.02503	233	0.12795	233	0.293	233	0.20863
233.1	0.02537	233.1	0.12816	233.1	0.294	233.1	0.20887
233.2	0.02566	233.2	0.12811	233.2	0.294	233.2	0.20882
233.3	0.026	233.3	0.12814	233.3	0.295	233.3	0.20889
233.4	0.02633	233.4	0.12818	233.4	0.295	233.4	0.20906
233.5	0.02668	233.5	0.12844	233.5	0.296	233.5	0.20918
233.6	0.02702	233.6	0.12856	233.6	0.296	233.6	0.20936
233.7	0.02737	233.7	0.12873	233.7	0.297	233.7	0.20945
233.8	0.02764	233.8	0.12855	233.8	0.297	233.8	0.20951
233.9	0.02806	233.9	0.1289	233.9	0.297	233.9	0.20969
234	0.02842	234	0.12881	234	0.297	234	0.20982
234.1	0.02876	234.1	0.12912	234.1	0.298	234.1	0.2101
234.2	0.02912	234.2	0.12927	234.2	0.298	234.2	0.21045
234.3	0.02948	234.3	0.1293	234.3	0.298	234.3	0.21037
234.4	0.02981	234.4	0.1292	234.4	0.298	234.4	0.21042
234.5	0.03012	234.5	0.1292	234.5	0.299	234.5	0.21041
234.6	0.03049	234.6	0.12925	234.6	0.299	234.6	0.2107
234.7	0.03083	234.7	0.12937	234.7	0.299	234.7	0.21054
234.8	0.03112	234.8	0.12943	234.8	0.299	234.8	0.21067
234.9	0.03141	234.9	0.12935	234.9	0.299	234.9	0.21093
235	0.03183	235	0.1293	235	0.299	235	0.21086
235.1	0.03217	235.1	0.12933	235.1	0.299	235.1	0.21078
235.2	0.03251	235.2	0.12939	235.2	0.299	235.2	0.21068
235.3	0.03283	235.3	0.12936	235.3	0.299	235.3	0.21074
235.4	0.03323	235.4	0.12955	235.4	0.3	235.4	0.21094
235.5	0.03357	235.5	0.12963	235.5	0.3	235.5	0.21098
235.6	0.03386	235.6	0.12961	235.6	0.3	235.6	0.21099
235.7	0.03422	235.7	0.12975	235.7	0.3	235.7	0.21112
235.8	0.03456	235.8	0.12989	235.8	0.3	235.8	0.21131
235.9	0.03485	235.9	0.1298	235.9	0.3	235.9	0.2112
236	0.03524	236	0.12982	236	0.3	236	0.21118
236.1	0.03552	236.1	0.12984	236.1	0.3	236.1	0.21129
236.2	0.03591	236.2	0.12985	236.2	0.3	236.2	0.21121
236.3	0.03632	236.3	0.13018	236.3	0.301	236.3	0.21125
236.4	0.03657	236.4	0.13009	236.4	0.3	236.4	0.2113
236.5	0.03692	236.5	0.13024	236.5	0.301	236.5	0.21146
236.6	0.03729	236.6	0.13026	236.6	0.301	236.6	0.21137
236.7	0.03753	236.7	0.1302	236.7	0.3	236.7	0.21119
236.8	0.03789	236.8	0.1303	236.8	0.301	236.8	0.21137
236.9	0.03821	236.9	0.13056	236.9	0.301	236.9	0.21147
237	0.03861	237	0.13041	237	0.301	237	0.21161
237.1	0.03892	237.1	0.13045	237.1	0.301	237.1	0.21172
237.2	0.03926	237.2	0.13038	237.2	0.301	237.2	0.21209
237.3	0.03955	237.3	0.13031	237.3	0.301	237.3	0.21214
237.4	0.0399	237.4	0.13044	237.4	0.301	237.4	0.2122
237.5	0.04016	237.5	0.13054	237.5	0.301	237.5	0.21227
237.6	0.04049	237.6	0.1306	237.6	0.301	237.6	0.21231
237.7	0.04078	237.7	0.13057	237.7	0.301	237.7	0.21232
237.8	0.04115	237.8	0.13044	237.8	0.301	237.8	0.21227
237.9	0.04143	237.9	0.1302	237.9	0.301	237.9	0.21223
238	0.04174	238	0.13021	238	0.301	238	0.21226
238.1	0.04207	238.1	0.13017	238.1	0.301	238.1	0.21235
238.2	0.0424	238.2	0.12997	238.2	0.3	238.2	0.21215
238.3	0.04277	238.3	0.1301	238.3	0.301	238.3	0.21244
238.4	0.04321	238.4	0.13018	238.4	0.3	238.4	0.2126
238.5	0.04348	238.5	0.13006	238.5	0.3	238.5	0.21258
238.6	0.04384	238.6	0.13016	238.6	0.3	238.6	0.21258
238.7	0.04405	238.7	0.13009	238.7	0.3	238.7	0.21257
238.8	0.04434	238.8	0.13004	238.8	0.299	238.8	0.2124
238.9	0.04472	238.9	0.13006	238.9	0.299	238.9	0.2125
239	0.04497	239	0.12983	239	0.299	239	0.21224
239.1	0.04532	239.1	0.12973	239.1	0.299	239.1	0.2125
239.2	0.04567	239.2	0.12967	239.2	0.299	239.2	0.21238
239.3	0.04599	239.3	0.12953	239.3	0.299	239.3	0.21225
239.4	0.04631	239.4	0.12944	239.4	0.299	239.4	0.21229
239.5	0.04657	239.5	0.12941	239.5	0.298	239.5	0.21214
239.6	0.04692	239.6	0.12944	239.6	0.298	239.6	0.2119
239.7	0.04716	239.7	0.12932	239.7	0.298	239.7	0.21161
239.8	0.04755	239.8	0.12939	239.8	0.298	239.8	0.21169
239.9	0.0479	239.9	0.12931	239.9	0.299	239.9	0.21173
240	0.04822	240	0.12921	240	0.299	240	0.21156
240.1	0.04856	240.1	0.12912	240.1	0.298	240.1	0.21157
240.2	0.04893	240.2	0.12908	240.2	0.298	240.2	0.21159
240.3	0.04922	240.3	0.12915	240.3	0.298	240.3	0.21158
240.4	0.04947	240.4	0.12897	240.4	0.298	240.4	0.21125
240.5	0.04975	240.5	0.12884	240.5	0.297	240.5	0.21124
240.6	0.05001	240.6	0.12862	240.6	0.297	240.6	0.21108
240.7	0.05039	240.7	0.12869	240.7	0.297	240.7	0.2112
240.8	0.05058	240.8	0.12845	240.8	0.297	240.8	0.21084
240.9	0.05093	240.9	0.12841	240.9	0.297	240.9	0.21085
241	0.05128	241	0.12837	241	0.297	241	0.21084
241.1	0.05158	241.1	0.12813	241.1	0.297	241.1	0.2107
241.2	0.05184	241.2	0.12783	241.2	0.297	241.2	0.21065
241.3	0.05224	241.3	0.12786	241.3	0.296	241.3	0.21089
241.4	0.05254	241.4	0.12766	241.4	0.296	241.4	0.21081
241.5	0.05289	241.5	0.12763	241.5	0.296	241.5	0.21087
241.6	0.05312	241.6	0.12751	241.6	0.296	241.6	0.21047
241.7	0.05344	241.7	0.12737	241.7	0.295	241.7	0.2106
241.8	0.05369	241.8	0.12719	241.8	0.295	241.8	0.21045
241.9	0.05397	241.9	0.12698	241.9	0.295	241.9	0.21024
242	0.05423	242	0.12684	242	0.294	242	0.21022
242.1	0.05451	242.1	0.12663	242.1	0.294	242.1	0.21017
242.2	0.0548	242.2	0.12657	242.2	0.294	242.2	0.21012
242.3	0.05511	242.3	0.12635	242.3	0.294	242.3	0.20994
242.4	0.05544	242.4	0.12616	242.4	0.293	242.4	0.20959
242.5	0.05571	242.5	0.12598	242.5	0.293	242.5	0.20951
242.6	0.05607	242.6	0.12586	242.6	0.293	242.6	0.20939
242.7	0.05639	242.7	0.12576	242.7	0.293	242.7	0.20934
242.8	0.05678	242.8	0.12569	242.8	0.292	242.8	0.20933
242.9	0.05724	242.9	0.12575	242.9	0.292	242.9	0.20944
243	0.05773	243	0.12584	243	0.292	243	0.20952
243.1	0.0581	243.1	0.12597	243.1	0.292	243.1	0.20938
243.2	0.05833	243.2	0.12585	243.2	0.291	243.2	0.20917
243.3	0.05878	243.3	0.12568	243.3	0.291	243.3	0.20905
243.4	0.05909	243.4	0.12555	243.4	0.291	243.4	0.20886
243.5	0.05943	243.5	0.12543	243.5	0.29	243.5	0.20876
243.6	0.05969	243.6	0.1252	243.6	0.29	243.6	0.20844
243.7	0.06008	243.7	0.12518	243.7	0.289	243.7	0.20815
243.8	0.06036	243.8	0.12501	243.8	0.289	243.8	0.20808
243.9	0.06065	243.9	0.12501	243.9	0.289	243.9	0.20784
244	0.06098	244	0.12478	244	0.289	244	0.2079
244.1	0.06137	244.1	0.12458	244.1	0.288	244.1	0.20781
244.2	0.06174	244.2	0.12457	244.2	0.288	244.2	0.20761
244.3	0.06211	244.3	0.12455	244.3	0.288	244.3	0.20751
244.4	0.06241	244.4	0.12436	244.4	0.287	244.4	0.20719
244.5	0.06272	244.5	0.1242	244.5	0.287	244.5	0.20695
244.6	0.06297	244.6	0.12399	244.6	0.287	244.6	0.20673
244.7	0.06337	244.7	0.12383	244.7	0.287	244.7	0.2066
244.8	0.06365	244.8	0.12368	244.8	0.286	244.8	0.2065
244.9	0.06397	244.9	0.12365	244.9	0.286	244.9	0.20654
245	0.06426	245	0.12358	245	0.285	245	0.20619
245.1	0.06455	245.1	0.1235	245.1	0.285	245.1	0.20607
245.2	0.06484	245.2	0.12337	245.2	0.284	245.2	0.20581
245.3	0.06516	245.3	0.12328	245.3	0.284	245.3	0.2057
245.4	0.06532	245.4	0.12298	245.4	0.283	245.4	0.20543
245.5	0.06554	245.5	0.12263	245.5	0.283	245.5	0.20511
245.6	0.0659	245.6	0.12234	245.6	0.283	245.6	0.20501
245.7	0.06632	245.7	0.12224	245.7	0.282	245.7	0.20487
245.8	0.06651	245.8	0.12222	245.8	0.282	245.8	0.20468
245.9	0.06679	245.9	0.12196	245.9	0.282	245.9	0.20442
246	0.06701	246	0.12182	246	0.282	246	0.20432
246.1	0.06739	246.1	0.12183	246.1	0.281	246.1	0.20441
246.2	0.0678	246.2	0.12177	246.2	0.281	246.2	0.20447
246.3	0.06804	246.3	0.12158	246.3	0.28	246.3	0.2041
246.4	0.06842	246.4	0.12137	246.4	0.28	246.4	0.20402
246.5	0.06865	246.5	0.12121	246.5	0.28	246.5	0.20367
246.6	0.06904	246.6	0.12118	246.6	0.279	246.6	0.20346
246.7	0.06927	246.7	0.12098	246.7	0.279	246.7	0.20325
246.8	0.06958	246.8	0.12084	246.8	0.278	246.8	0.20301
246.9	0.06988	246.9	0.12072	246.9	0.278	246.9	0.20282
247	0.07018	247	0.12055	247	0.277	247	0.20268
247.1	0.07055	247.1	0.1205	247.1	0.277	247.1	0.20252
247.2	0.07076	247.2	0.12034	247.2	0.276	247.2	0.2022
247.3	0.07106	247.3	0.12031	247.3	0.275	247.3	0.2019
247.4	0.0713	247.4	0.1201	247.4	0.275	247.4	0.20147
247.5	0.07169	247.5	0.11997	247.5	0.275	247.5	0.20138
247.6	0.07187	247.6	0.11978	247.6	0.274	247.6	0.20113
247.7	0.07208	247.7	0.11953	247.7	0.274	247.7	0.20095
247.8	0.0723	247.8	0.11917	247.8	0.273	247.8	0.20061
247.9	0.07268	247.9	0.11912	247.9	0.273	247.9	0.20051
248	0.07294	248	0.119	248	0.272	248	0.20012
248.1	0.07325	248.1	0.11891	248.1	0.271	248.1	0.19983
248.2	0.07344	248.2	0.11869	248.2	0.271	248.2	0.19955
248.3	0.0737	248.3	0.11835	248.3	0.27	248.3	0.19912
248.4	0.07393	248.4	0.11822	248.4	0.269	248.4	0.19904
248.5	0.07431	248.5	0.11805	248.5	0.268	248.5	0.19868
248.6	0.07459	248.6	0.11777	248.6	0.268	248.6	0.19834
248.7	0.07475	248.7	0.11751	248.7	0.267	248.7	0.19797
248.8	0.07501	248.8	0.11721	248.8	0.267	248.8	0.19758
248.9	0.07528	248.9	0.11709	248.9	0.266	248.9	0.1973
249	0.07553	249	0.11695	249	0.266	249	0.19698
249.1	0.07572	249.1	0.11671	249.1	0.265	249.1	0.19666
249.2	0.07599	249.2	0.1165	249.2	0.264	249.2	0.19644
249.3	0.07618	249.3	0.11625	249.3	0.264	249.3	0.19622
249.4	0.07647	249.4	0.11603	249.4	0.263	249.4	0.19608
249.5	0.07672	249.5	0.11587	249.5	0.262	249.5	0.19567
249.6	0.07697	249.6	0.11557	249.6	0.262	249.6	0.19532
249.7	0.07729	249.7	0.11541	249.7	0.261	249.7	0.19517
249.8	0.0776	249.8	0.1152	249.8	0.26	249.8	0.19487
249.9	0.0779	249.9	0.11507	249.9	0.26	249.9	0.19467
250	0.07812	250	0.1148	250	0.259	250	0.19441
250.1	0.07854	250.1	0.11475	250.1	0.258	250.1	0.19429
250.2	0.07889	250.2	0.11468	250.2	0.258	250.2	0.194
250.3	0.07924	250.3	0.11445	250.3	0.257	250.3	0.19356
250.4	0.07943	250.4	0.11422	250.4	0.257	250.4	0.19315
250.5	0.07967	250.5	0.11408	250.5	0.256	250.5	0.19298
250.6	0.07987	250.6	0.11388	250.6	0.255	250.6	0.19254
250.7	0.08023	250.7	0.11368	250.7	0.255	250.7	0.19232
250.8	0.0805	250.8	0.11344	250.8	0.254	250.8	0.19215
250.9	0.08083	250.9	0.11328	250.9	0.253	250.9	0.19173
251	0.08106	251	0.11307	251	0.252	251	0.19157
251.1	0.08134	251.1	0.11293	251.1	0.252	251.1	0.19132
251.2	0.08159	251.2	0.11274	251.2	0.251	251.2	0.19109
251.3	0.08177	251.3	0.11258	251.3	0.25	251.3	0.19082
251.4	0.0819	251.4	0.11234	251.4	0.25	251.4	0.19035
251.5	0.08234	251.5	0.11209	251.5	0.249	251.5	0.19019
251.6	0.08247	251.6	0.11185	251.6	0.249	251.6	0.18986
251.7	0.08274	251.7	0.11162	251.7	0.248	251.7	0.18949
251.8	0.08308	251.8	0.11141	251.8	0.247	251.8	0.18911
251.9	0.08336	251.9	0.11132	251.9	0.247	251.9	0.18874
252	0.08362	252	0.11107	252	0.246	252	0.18853
252.1	0.08389	252.1	0.11082	252.1	0.245	252.1	0.18829
252.2	0.08416	252.2	0.11054	252.2	0.245	252.2	0.18786
252.3	0.08438	252.3	0.11024	252.3	0.244	252.3	0.18747
252.4	0.08467	252.4	0.1099	252.4	0.243	252.4	0.18707
252.5	0.08487	252.5	0.10961	252.5	0.243	252.5	0.18675
252.6	0.08497	252.6	0.10921	252.6	0.242	252.6	0.18621
252.7	0.08519	252.7	0.10887	252.7	0.241	252.7	0.18574
252.8	0.08532	252.8	0.10858	252.8	0.24	252.8	0.18532
252.9	0.08559	252.9	0.10827	252.9	0.24	252.9	0.18497
253	0.08585	253	0.10792	253	0.239	253	0.18445
253.1	0.0861	253.1	0.10757	253.1	0.238	253.1	0.18432
253.2	0.08627	253.2	0.10729	253.2	0.238	253.2	0.18388
253.3	0.08654	253.3	0.10711	253.3	0.237	253.3	0.18349
253.4	0.0867	253.4	0.10684	253.4	0.237	253.4	0.18301
253.5	0.08691	253.5	0.10652	253.5	0.236	253.5	0.18248
253.6	0.08711	253.6	0.1062	253.6	0.235	253.6	0.18183
253.7	0.08732	253.7	0.10581	253.7	0.234	253.7	0.18127
253.8	0.08756	253.8	0.10556	253.8	0.234	253.8	0.18093
253.9	0.08794	253.9	0.10531	253.9	0.233	253.9	0.18064
254	0.08815	254	0.10506	254	0.233	254	0.18016
254.1	0.08851	254.1	0.1048	254.1	0.232	254.1	0.17992
254.2	0.0888	254.2	0.1046	254.2	0.231	254.2	0.17962
254.3	0.08903	254.3	0.10446	254.3	0.231	254.3	0.17934
254.4	0.08917	254.4	0.10414	254.4	0.23	254.4	0.17898
254.5	0.08955	254.5	0.1039	254.5	0.229	254.5	0.17864
254.6	0.08975	254.6	0.10364	254.6	0.229	254.6	0.1781
254.7	0.09	254.7	0.10333	254.7	0.228	254.7	0.17771
254.8	0.09017	254.8	0.10299	254.8	0.227	254.8	0.17725
254.9	0.09036	254.9	0.10276	254.9	0.227	254.9	0.17686
255	0.09064	255	0.1026	255	0.226	255	0.17647
255.1	0.09093	255.1	0.10235	255.1	0.226	255.1	0.17606
255.2	0.09115	255.2	0.10205	255.2	0.225	255.2	0.17557
255.3	0.09142	255.3	0.10189	255.3	0.224	255.3	0.17527
255.4	0.09156	255.4	0.10163	255.4	0.224	255.4	0.17472
255.5	0.09179	255.5	0.10128	255.5	0.223	255.5	0.17426
255.6	0.09201	255.6	0.10105	255.6	0.223	255.6	0.17385
255.7	0.09225	255.7	0.10087	255.7	0.222	255.7	0.17351
255.8	0.09244	255.8	0.10056	255.8	0.222	255.8	0.17313
255.9	0.09271	255.9	0.10031	255.9	0.221	255.9	0.17291
256	0.09302	256	0.10008	256	0.221	256	0.17256
256.1	0.09318	256.1	0.09975	256.1	0.22	256.1	0.17233
256.2	0.09347	256.2	0.09962	256.2	0.22	256.2	0.17217
256.3	0.09376	256.3	0.09934	256.3	0.219	256.3	0.17177
256.4	0.0939	256.4	0.09898	256.4	0.219	256.4	0.17145
256.5	0.09409	256.5	0.09873	256.5	0.218	256.5	0.1711
256.6	0.09427	256.6	0.09846	256.6	0.217	256.6	0.17062
256.7	0.09442	256.7	0.09811	256.7	0.217	256.7	0.1701
256.8	0.0946	256.8	0.09771	256.8	0.216	256.8	0.16965
256.9	0.09496	256.9	0.09745	256.9	0.216	256.9	0.16942
257	0.09511	257	0.09721	257	0.215	257	0.169
257.1	0.09536	257.1	0.09701	257.1	0.215	257.1	0.16876
257.2	0.09555	257.2	0.09685	257.2	0.215	257.2	0.16846
257.3	0.09578	257.3	0.09666	257.3	0.215	257.3	0.16823
257.4	0.09588	257.4	0.0964	257.4	0.214	257.4	0.16795
257.5	0.09603	257.5	0.09602	257.5	0.214	257.5	0.16756
257.6	0.09624	257.6	0.09578	257.6	0.214	257.6	0.16728
257.7	0.09643	257.7	0.09551	257.7	0.214	257.7	0.16711
257.8	0.09659	257.8	0.09519	257.8	0.213	257.8	0.16682
257.9	0.09683	257.9	0.09504	257.9	0.213	257.9	0.16661
258	0.09706	258	0.09483	258	0.213	258	0.16638
258.1	0.09729	258.1	0.09463	258.1	0.213	258.1	0.16612
258.2	0.0974	258.2	0.09429	258.2	0.212	258.2	0.16578
258.3	0.09759	258.3	0.09409	258.3	0.212	258.3	0.16553
258.4	0.09766	258.4	0.09387	258.4	0.212	258.4	0.16517
258.5	0.09772	258.5	0.09365	258.5	0.212	258.5	0.16496
258.6	0.09795	258.6	0.09345	258.6	0.211	258.6	0.16471
258.7	0.09795	258.7	0.09318	258.7	0.211	258.7	0.16433
258.8	0.09812	258.8	0.09305	258.8	0.211	258.8	0.16418
258.9	0.09826	258.9	0.09298	258.9	0.211	258.9	0.164
259	0.09842	259	0.0928	259	0.21	259	0.16365
259.1	0.09855	259.1	0.09266	259.1	0.21	259.1	0.1635
259.2	0.09874	259.2	0.09254	259.2	0.21	259.2	0.16344
259.3	0.09888	259.3	0.09241	259.3	0.21	259.3	0.16334
259.4	0.0989	259.4	0.0922	259.4	0.21	259.4	0.16305
259.5	0.099	259.5	0.09198	259.5	0.21	259.5	0.16283
259.6	0.09906	259.6	0.09179	259.6	0.21	259.6	0.16275
259.7	0.09929	259.7	0.09163	259.7	0.21	259.7	0.16272
259.8	0.09949	259.8	0.09142	259.8	0.209	259.8	0.16259
259.9	0.09977	259.9	0.09125	259.9	0.209	259.9	0.16241
260	0.09998	260	0.09118	260	0.209	260	0.16226
260.1	0.10011	260.1	0.09108	260.1	0.209	260.1	0.16205
260.2	0.10028	260.2	0.09107	260.2	0.209	260.2	0.16191
260.3	0.10042	260.3	0.09096	260.3	0.209	260.3	0.16168
260.4	0.10058	260.4	0.0908	260.4	0.209	260.4	0.16165
260.5	0.10067	260.5	0.09072	260.5	0.208	260.5	0.16165
260.6	0.10067	260.6	0.09049	260.6	0.208	260.6	0.16151
260.7	0.10079	260.7	0.09042	260.7	0.208	260.7	0.16137
260.8	0.1009	260.8	0.09028	260.8	0.208	260.8	0.16123
260.9	0.1012	260.9	0.09019	260.9	0.208	260.9	0.16121
261	0.10133	261	0.09	261	0.208	261	0.16113
261.1	0.10139	261.1	0.08986	261.1	0.208	261.1	0.16103
261.2	0.10159	261.2	0.08975	261.2	0.208	261.2	0.161
261.3	0.10171	261.3	0.08961	261.3	0.208	261.3	0.16084
261.4	0.10181	261.4	0.08937	261.4	0.208	261.4	0.1607
261.5	0.10191	261.5	0.08926	261.5	0.208	261.5	0.16066
261.6	0.10218	261.6	0.08914	261.6	0.208	261.6	0.16053
261.7	0.10228	261.7	0.08895	261.7	0.207	261.7	0.16021
261.8	0.10244	261.8	0.08886	261.8	0.207	261.8	0.16015
261.9	0.10269	261.9	0.08876	261.9	0.207	261.9	0.16007
262	0.10284	262	0.08865	262	0.207	262	0.16011
262.1	0.10301	262.1	0.08858	262.1	0.207	262.1	0.16
262.2	0.10297	262.2	0.08828	262.2	0.207	262.2	0.15993
262.3	0.10302	262.3	0.08819	262.3	0.207	262.3	0.15981
262.4	0.1031	262.4	0.08811	262.4	0.207	262.4	0.15971
262.5	0.1032	262.5	0.08802	262.5	0.207	262.5	0.1597
262.6	0.10325	262.6	0.08779	262.6	0.207	262.6	0.15973
262.7	0.10334	262.7	0.08767	262.7	0.207	262.7	0.15968
262.8	0.10351	262.8	0.08754	262.8	0.207	262.8	0.15976
262.9	0.10366	262.9	0.08743	262.9	0.207	262.9	0.15969
263	0.10381	263	0.08732	263	0.207	263	0.15951
263.1	0.10394	263.1	0.08729	263.1	0.207	263.1	0.15922
263.2	0.1042	263.2	0.08719	263.2	0.207	263.2	0.15912
263.3	0.1044	263.3	0.08713	263.3	0.207	263.3	0.15912
263.4	0.10449	263.4	0.08699	263.4	0.207	263.4	0.15903
263.5	0.10458	263.5	0.08697	263.5	0.206	263.5	0.15887
263.6	0.10489	263.6	0.08694	263.6	0.206	263.6	0.15887
263.7	0.10508	263.7	0.08686	263.7	0.206	263.7	0.15875
263.8	0.1053	263.8	0.0868	263.8	0.206	263.8	0.15879
263.9	0.10558	263.9	0.08679	263.9	0.206	263.9	0.15877
264	0.10559	264	0.08666	264	0.206	264	0.1587
264.1	0.10569	264.1	0.08659	264.1	0.206	264.1	0.15882
264.2	0.10585	264.2	0.08651	264.2	0.206	264.2	0.15884
264.3	0.10588	264.3	0.08643	264.3	0.206	264.3	0.15868
264.4	0.1059	264.4	0.08632	264.4	0.206	264.4	0.15856
264.5	0.10609	264.5	0.08629	264.5	0.206	264.5	0.15852
264.6	0.10621	264.6	0.08607	264.6	0.206	264.6	0.15839
264.7	0.10641	264.7	0.08614	264.7	0.205	264.7	0.15827
264.8	0.10656	264.8	0.086	264.8	0.205	264.8	0.1582
264.9	0.10665	264.9	0.08595	264.9	0.205	264.9	0.1582
265	0.10682	265	0.08595	265	0.205	265	0.15812
265.1	0.10714	265.1	0.08593	265.1	0.205	265.1	0.15814
265.2	0.10732	265.2	0.08581	265.2	0.205	265.2	0.15802
265.3	0.10757	265.3	0.08583	265.3	0.205	265.3	0.15804
265.4	0.10775	265.4	0.08567	265.4	0.205	265.4	0.15798
265.5	0.10794	265.5	0.08563	265.5	0.205	265.5	0.15791
265.6	0.1081	265.6	0.08552	265.6	0.205	265.6	0.15793
265.7	0.1082	265.7	0.08543	265.7	0.205	265.7	0.15794
265.8	0.10833	265.8	0.08529	265.8	0.205	265.8	0.15781
265.9	0.1085	265.9	0.08518	265.9	0.205	265.9	0.15772
266	0.10873	266	0.08511	266	0.205	266	0.15771
266.1	0.10875	266.1	0.08501	266.1	0.204	266.1	0.15756
266.2	0.10887	266.2	0.08496	266.2	0.205	266.2	0.15749
266.3	0.10896	266.3	0.08486	266.3	0.204	266.3	0.15729
266.4	0.10892	266.4	0.08483	266.4	0.204	266.4	0.15708
266.5	0.10917	266.5	0.08486	266.5	0.204	266.5	0.15698
266.6	0.10932	266.6	0.08479	266.6	0.204	266.6	0.15677
266.7	0.10956	266.7	0.08478	266.7	0.204	266.7	0.15682
266.8	0.10986	266.8	0.0847	266.8	0.204	266.8	0.15681
266.9	0.11015	266.9	0.0847	266.9	0.204	266.9	0.15678
267	0.11021	267	0.08463	267	0.204	267	0.15667
267.1	0.11045	267.1	0.08474	267.1	0.204	267.1	0.15675
267.2	0.11054	267.2	0.0846	267.2	0.204	267.2	0.15673
267.3	0.11067	267.3	0.08463	267.3	0.204	267.3	0.15664
267.4	0.11084	267.4	0.08453	267.4	0.204	267.4	0.15647
267.5	0.11087	267.5	0.08434	267.5	0.204	267.5	0.15634
267.6	0.11084	267.6	0.08419	267.6	0.204	267.6	0.15612
267.7	0.11083	267.7	0.08417	267.7	0.204	267.7	0.15618
267.8	0.11081	267.8	0.08411	267.8	0.204	267.8	0.15604
267.9	0.11086	267.9	0.08419	267.9	0.204	267.9	0.15592
268	0.11091	268	0.08418	268	0.204	268	0.15592
268.1	0.11111	268.1	0.08416	268.1	0.204	268.1	0.15605
268.2	0.11115	268.2	0.08413	268.2	0.204	268.2	0.15603
268.3	0.11122	268.3	0.08417	268.3	0.204	268.3	0.156
268.4	0.11112	268.4	0.0841	268.4	0.204	268.4	0.15609
268.5	0.11113	268.5	0.08407	268.5	0.204	268.5	0.15608
268.6	0.11111	268.6	0.08408	268.6	0.204	268.6	0.15609
268.7	0.11118	268.7	0.084	268.7	0.205	268.7	0.15623
268.8	0.11115	268.8	0.08393	268.8	0.205	268.8	0.15631
268.9	0.11116	268.9	0.08389	268.9	0.205	268.9	0.15633
269	0.11126	269	0.08383	269	0.205	269	0.15655
269.1	0.11114	269.1	0.08373	269.1	0.205	269.1	0.15666
269.2	0.11101	269.2	0.08364	269.2	0.205	269.2	0.15667
269.3	0.11094	269.3	0.08367	269.3	0.205	269.3	0.15668
269.4	0.11087	269.4	0.08366	269.4	0.205	269.4	0.15674
269.5	0.11079	269.5	0.08359	269.5	0.205	269.5	0.1567
269.6	0.11071	269.6	0.08352	269.6	0.205	269.6	0.15657
269.7	0.11075	269.7	0.08366	269.7	0.205	269.7	0.15663
269.8	0.11079	269.8	0.0836	269.8	0.205	269.8	0.15679
269.9	0.11066	269.9	0.08353	269.9	0.206	269.9	0.1569
270	0.11064	270	0.08356	270	0.206	270	0.157
270.1	0.11059	270.1	0.08364	270.1	0.206	270.1	0.1572
270.2	0.11059	270.2	0.08351	270.2	0.206	270.2	0.15725
270.3	0.11055	270.3	0.08349	270.3	0.206	270.3	0.15735
270.4	0.11045	270.4	0.08344	270.4	0.206	270.4	0.15755
270.5	0.1103	270.5	0.08338	270.5	0.206	270.5	0.15772
270.6	0.11014	270.6	0.08341	270.6	0.206	270.6	0.15761
270.7	0.10996	270.7	0.08334	270.7	0.206	270.7	0.15768
270.8	0.10987	270.8	0.08325	270.8	0.206	270.8	0.15778
270.9	0.1098	270.9	0.08328	270.9	0.206	270.9	0.15776
271	0.10974	271	0.08318	271	0.206	271	0.15783
271.1	0.10961	271.1	0.08313	271.1	0.207	271.1	0.15798
271.2	0.10948	271.2	0.08313	271.2	0.206	271.2	0.15797
271.3	0.10941	271.3	0.08307	271.3	0.207	271.3	0.15802
271.4	0.10932	271.4	0.08292	271.4	0.207	271.4	0.15809
271.5	0.10923	271.5	0.08283	271.5	0.207	271.5	0.15814
271.6	0.10914	271.6	0.08276	271.6	0.207	271.6	0.15803
271.7	0.10899	271.7	0.08275	271.7	0.207	271.7	0.15803
271.8	0.10887	271.8	0.08269	271.8	0.207	271.8	0.15822
271.9	0.10868	271.9	0.08256	271.9	0.207	271.9	0.15832
272	0.10856	272	0.08255	272	0.207	272	0.15846
272.1	0.1084	272.1	0.08251	272.1	0.207	272.1	0.15861
272.2	0.1083	272.2	0.08238	272.2	0.208	272.2	0.15849
272.3	0.10808	272.3	0.0824	272.3	0.208	272.3	0.15856
272.4	0.10811	272.4	0.08246	272.4	0.208	272.4	0.15871
272.5	0.10802	272.5	0.08244	272.5	0.208	272.5	0.15873
272.6	0.10793	272.6	0.08238	272.6	0.208	272.6	0.15867
272.7	0.10788	272.7	0.08246	272.7	0.208	272.7	0.15875
272.8	0.10764	272.8	0.08233	272.8	0.208	272.8	0.15877
272.9	0.10744	272.9	0.08227	272.9	0.208	272.9	0.15878
273	0.10718	273	0.08212	273	0.208	273	0.15865
273.1	0.10717	273.1	0.08211	273.1	0.208	273.1	0.15879
273.2	0.1071	273.2	0.0821	273.2	0.208	273.2	0.15887
273.3	0.10692	273.3	0.08214	273.3	0.208	273.3	0.15881
273.4	0.10688	273.4	0.08212	273.4	0.208	273.4	0.15886
273.5	0.1067	273.5	0.08215	273.5	0.208	273.5	0.15893
273.6	0.10662	273.6	0.08209	273.6	0.208	273.6	0.15878
273.7	0.10646	273.7	0.08201	273.7	0.208	273.7	0.15881
273.8	0.10645	273.8	0.08211	273.8	0.208	273.8	0.15892
273.9	0.10637	273.9	0.08211	273.9	0.208	273.9	0.15891
274	0.10628	274	0.08216	274	0.208	274	0.15885
274.1	0.10611	274.1	0.08217	274.1	0.208	274.1	0.15883
274.2	0.10602	274.2	0.08212	274.2	0.207	274.2	0.15886
274.3	0.10589	274.3	0.08209	274.3	0.207	274.3	0.1587
274.4	0.10581	274.4	0.08212	274.4	0.207	274.4	0.15857
274.5	0.10581	274.5	0.0821	274.5	0.207	274.5	0.15858
274.6	0.10579	274.6	0.08204	274.6	0.207	274.6	0.15856
274.7	0.1056	274.7	0.08211	274.7	0.207	274.7	0.15856
274.8	0.10555	274.8	0.08202	274.8	0.206	274.8	0.15851
274.9	0.10537	274.9	0.08201	274.9	0.206	274.9	0.15835
275	0.10527	275	0.08191	275	0.206	275	0.15837
275.1	0.10523	275.1	0.08198	275.1	0.206	275.1	0.15841
275.2	0.10501	275.2	0.08189	275.2	0.206	275.2	0.15816
275.3	0.105	275.3	0.08185	275.3	0.206	275.3	0.15806
275.4	0.10516	275.4	0.0819	275.4	0.206	275.4	0.15807
275.5	0.10526	275.5	0.082	275.5	0.206	275.5	0.15815
275.6	0.10516	275.6	0.08187	275.6	0.205	275.6	0.1581
275.7	0.1051	275.7	0.08187	275.7	0.205	275.7	0.15802
275.8	0.10517	275.8	0.08184	275.8	0.205	275.8	0.158
275.9	0.10513	275.9	0.0818	275.9	0.204	275.9	0.15794
276	0.10509	276	0.08177	276	0.204	276	0.15777
276.1	0.10502	276.1	0.08177	276.1	0.204	276.1	0.15774
276.2	0.10494	276.2	0.08172	276.2	0.203	276.2	0.15749
276.3	0.10481	276.3	0.08164	276.3	0.203	276.3	0.15715
276.4	0.10477	276.4	0.08169	276.4	0.203	276.4	0.15709
276.5	0.10476	276.5	0.08165	276.5	0.202	276.5	0.15696
276.6	0.10476	276.6	0.08163	276.6	0.202	276.6	0.15688
276.7	0.10467	276.7	0.08158	276.7	0.202	276.7	0.1566
276.8	0.10466	276.8	0.08156	276.8	0.202	276.8	0.1565
276.9	0.10462	276.9	0.0815	276.9	0.201	276.9	0.15631
277	0.10461	277	0.08147	277	0.201	277	0.15614
277.1	0.10454	277.1	0.08154	277.1	0.201	277.1	0.15601
277.2	0.10452	277.2	0.08143	277.2	0.2	277.2	0.15578
277.3	0.10452	277.3	0.08145	277.3	0.2	277.3	0.15553
277.4	0.10452	277.4	0.08137	277.4	0.199	277.4	0.15539
277.5	0.10453	277.5	0.08142	277.5	0.199	277.5	0.15519
277.6	0.10444	277.6	0.08134	277.6	0.198	277.6	0.15498
277.7	0.10457	277.7	0.08143	277.7	0.198	277.7	0.1548
277.8	0.10454	277.8	0.08146	277.8	0.197	277.8	0.15449
277.9	0.10442	277.9	0.08141	277.9	0.196	277.9	0.15417
278	0.10434	278	0.08141	278	0.196	278	0.1539
278.1	0.10427	278.1	0.08151	278.1	0.196	278.1	0.15354
278.2	0.10421	278.2	0.08146	278.2	0.195	278.2	0.15323
278.3	0.10399	278.3	0.08137	278.3	0.195	278.3	0.15282
278.4	0.10386	278.4	0.0813	278.4	0.194	278.4	0.15243
278.5	0.10395	278.5	0.0813	278.5	0.194	278.5	0.152
278.6	0.10404	278.6	0.0813	278.6	0.194	278.6	0.1517
278.7	0.10412	278.7	0.08143	278.7	0.193	278.7	0.15147
278.8	0.10421	278.8	0.08145	278.8	0.193	278.8	0.15137
278.9	0.10421	278.9	0.08149	278.9	0.192	278.9	0.15107
279	0.1041	279	0.08155	279	0.192	279	0.15076
279.1	0.10407	279.1	0.08156	279.1	0.191	279.1	0.15043
279.2	0.10427	279.2	0.08168	279.2	0.191	279.2	0.15024
279.3	0.10424	279.3	0.08167	279.3	0.19	279.3	0.14994
279.4	0.10423	279.4	0.08164	279.4	0.19	279.4	0.14949
279.5	0.10413	279.5	0.08162	279.5	0.189	279.5	0.1491
279.6	0.10402	279.6	0.08154	279.6	0.188	279.6	0.14863
279.7	0.10392	279.7	0.08152	279.7	0.188	279.7	0.14834
279.8	0.10391	279.8	0.08162	279.8	0.187	279.8	0.14808
279.9	0.1039	279.9	0.08165	279.9	0.187	279.9	0.14775
280	0.10375	280	0.08162	280	0.186	280	0.14728
280.1	0.10369	280.1	0.08152	280.1	0.186	280.1	0.14683
280.2	0.10346	280.2	0.08139	280.2	0.186	280.2	0.14644
280.3	0.10356	280.3	0.08148	280.3	0.185	280.3	0.14624
280.4	0.1035	280.4	0.08137	280.4	0.185	280.4	0.14586
280.5	0.1035	280.5	0.08128	280.5	0.184	280.5	0.14549
280.6	0.10347	280.6	0.08119	280.6	0.184	280.6	0.1453
280.7	0.10346	280.7	0.08121	280.7	0.183	280.7	0.1451
280.8	0.10358	280.8	0.08128	280.8	0.183	280.8	0.1449
280.9	0.10368	280.9	0.08134	280.9	0.182	280.9	0.14465
281	0.10355	281	0.08132	281	0.182	281	0.14442
281.1	0.1035	281.1	0.0813	281.1	0.181	281.1	0.14419
281.2	0.10343	281.2	0.08124	281.2	0.181	281.2	0.14391
281.3	0.10326	281.3	0.08119	281.3	0.18	281.3	0.14355
281.4	0.10315	281.4	0.08111	281.4	0.179	281.4	0.14323
281.5	0.10304	281.5	0.081	281.5	0.179	281.5	0.14291
281.6	0.10299	281.6	0.08093	281.6	0.179	281.6	0.14259
281.7	0.10286	281.7	0.08093	281.7	0.178	281.7	0.1424
281.8	0.10273	281.8	0.08093	281.8	0.178	281.8	0.14209
281.9	0.10277	281.9	0.08112	281.9	0.177	281.9	0.14206
282	0.10282	282	0.08125	282	0.177	282	0.1419
282.1	0.10284	282.1	0.08132	282.1	0.177	282.1	0.14171
282.2	0.10295	282.2	0.08141	282.2	0.176	282.2	0.14141
282.3	0.1029	282.3	0.0813	282.3	0.176	282.3	0.1411
282.4	0.10278	282.4	0.08129	282.4	0.176	282.4	0.14087
282.5	0.10288	282.5	0.08135	282.5	0.175	282.5	0.14081
282.6	0.10291	282.6	0.08154	282.6	0.175	282.6	0.14067
282.7	0.10298	282.7	0.08163	282.7	0.174	282.7	0.14059
282.8	0.10293	282.8	0.08163	282.8	0.174	282.8	0.14054
282.9	0.10295	282.9	0.08171	282.9	0.174	282.9	0.14029
283	0.1029	283	0.08178	283	0.173	283	0.14008
283.1	0.1029	283.1	0.08184	283.1	0.173	283.1	0.13981
283.2	0.10283	283.2	0.08191	283.2	0.172	283.2	0.13942
283.3	0.10277	283.3	0.08195	283.3	0.172	283.3	0.13923
283.4	0.10283	283.4	0.08202	283.4	0.172	283.4	0.13914
283.5	0.1029	283.5	0.08216	283.5	0.172	283.5	0.13899
283.6	0.10295	283.6	0.08228	283.6	0.171	283.6	0.13883
283.7	0.10299	283.7	0.08241	283.7	0.171	283.7	0.1386
283.8	0.103	283.8	0.08241	283.8	0.171	283.8	0.1384
283.9	0.10316	283.9	0.08251	283.9	0.171	283.9	0.13824
284	0.10332	284	0.08264	284	0.17	284	0.13807
284.1	0.10349	284.1	0.08277	284.1	0.17	284.1	0.13803
284.2	0.10342	284.2	0.08283	284.2	0.17	284.2	0.13783
284.3	0.10353	284.3	0.08289	284.3	0.17	284.3	0.13775
284.4	0.10353	284.4	0.08282	284.4	0.17	284.4	0.13769
284.5	0.10343	284.5	0.08276	284.5	0.17	284.5	0.13749
284.6	0.1035	284.6	0.08277	284.6	0.169	284.6	0.13725
284.7	0.10349	284.7	0.08281	284.7	0.169	284.7	0.13721
284.8	0.10349	284.8	0.08285	284.8	0.169	284.8	0.13707
284.9	0.10358	284.9	0.08294	284.9	0.169	284.9	0.13707
285	0.10365	285	0.08301	285	0.169	285	0.13698
285.1	0.10367	285.1	0.08299	285.1	0.169	285.1	0.13683
285.2	0.10374	285.2	0.08302	285.2	0.169	285.2	0.13678
285.3	0.10371	285.3	0.08302	285.3	0.168	285.3	0.13652
285.4	0.10378	285.4	0.0832	285.4	0.168	285.4	0.13666
285.5	0.10389	285.5	0.0833	285.5	0.168	285.5	0.13664
285.6	0.10398	285.6	0.0833	285.6	0.168	285.6	0.13657
285.7	0.10399	285.7	0.08325	285.7	0.168	285.7	0.13657
285.8	0.10407	285.8	0.08331	285.8	0.167	285.8	0.13653
285.9	0.10405	285.9	0.08335	285.9	0.167	285.9	0.13641
286	0.10407	286	0.08332	286	0.167	286	0.13637
286.1	0.1041	286.1	0.08334	286.1	0.167	286.1	0.13631
286.2	0.10419	286.2	0.08337	286.2	0.167	286.2	0.13633
286.3	0.10435	286.3	0.08345	286.3	0.167	286.3	0.1363
286.4	0.10424	286.4	0.08341	286.4	0.167	286.4	0.13631
286.5	0.10422	286.5	0.08336	286.5	0.167	286.5	0.13619
286.6	0.10417	286.6	0.08342	286.6	0.167	286.6	0.13609
286.7	0.10428	286.7	0.08346	286.7	0.167	286.7	0.13604
286.8	0.10427	286.8	0.08347	286.8	0.166	286.8	0.13584
286.9	0.10441	286.9	0.08356	286.9	0.166	286.9	0.13579
287	0.10448	287	0.08364	287	0.166	287	0.13571
287.1	0.1045	287.1	0.08373	287.1	0.166	287.1	0.13576
287.2	0.10461	287.2	0.08378	287.2	0.166	287.2	0.13571
287.3	0.10466	287.3	0.08385	287.3	0.166	287.3	0.13574
287.4	0.1048	287.4	0.0839	287.4	0.166	287.4	0.1356
287.5	0.10477	287.5	0.08397	287.5	0.166	287.5	0.13547
287.6	0.10488	287.6	0.08405	287.6	0.166	287.6	0.13549
287.7	0.10495	287.7	0.08409	287.7	0.166	287.7	0.13554
287.8	0.10503	287.8	0.08415	287.8	0.166	287.8	0.13552
287.9	0.10508	287.9	0.08415	287.9	0.166	287.9	0.13543
288	0.10506	288	0.08412	288	0.166	288	0.13536
288.1	0.10504	288.1	0.08422	288.1	0.166	288.1	0.13527
288.2	0.10526	288.2	0.08435	288.2	0.166	288.2	0.13531
288.3	0.10528	288.3	0.08427	288.3	0.166	288.3	0.13524
288.4	0.10533	288.4	0.08432	288.4	0.167	288.4	0.13526
288.5	0.10549	288.5	0.0844	288.5	0.167	288.5	0.13534
288.6	0.10548	288.6	0.08441	288.6	0.167	288.6	0.13524
288.7	0.10549	288.7	0.0844	288.7	0.167	288.7	0.13537
288.8	0.10548	288.8	0.08444	288.8	0.167	288.8	0.13544
288.9	0.10555	288.9	0.08469	288.9	0.167	288.9	0.13547
289	0.10547	289	0.08501	289	0.166	289	0.13576
289.1	0.10548	289.1	0.08523	289.1	0.167	289.1	0.13602
289.2	0.10559	289.2	0.0854	289.2	0.167	289.2	0.13604
289.3	0.10558	289.3	0.08552	289.3	0.167	289.3	0.13611
289.4	0.10555	289.4	0.08577	289.4	0.166	289.4	0.13623
289.5	0.10575	289.5	0.08597	289.5	0.166	289.5	0.13642
289.6	0.1058	289.6	0.08593	289.6	0.166	289.6	0.1367
289.7	0.1059	289.7	0.08623	289.7	0.166	289.7	0.13709
289.8	0.10601	289.8	0.08637	289.8	0.166	289.8	0.13715
289.9	0.10599	289.9	0.08648	289.9	0.166	289.9	0.13726
290	0.10616	290	0.08668	290	0.166	290	0.13735
290.1	0.10625	290.1	0.08698	290.1	0.166	290.1	0.13776
290.2	0.10632	290.2	0.08719	290.2	0.166	290.2	0.13772
290.3	0.1063	290.3	0.08746	290.3	0.165	290.3	0.13779
290.4	0.10647	290.4	0.08775	290.4	0.165	290.4	0.13805
290.5	0.10656	290.5	0.08806	290.5	0.166	290.5	0.13823
290.6	0.10674	290.6	0.08824	290.6	0.166	290.6	0.13838
290.7	0.1067	290.7	0.08828	290.7	0.165	290.7	0.13845
290.8	0.1068	290.8	0.08866	290.8	0.165	290.8	0.13864
290.9	0.10684	290.9	0.08891	290.9	0.165	290.9	0.13864
291	0.10675	291	0.08901	291	0.165	291	0.1386
291.1	0.10704	291.1	0.08949	291.1	0.165	291.1	0.13899
291.2	0.10703	291.2	0.08964	291.2	0.165	291.2	0.13904
291.3	0.10703	291.3	0.08981	291.3	0.164	291.3	0.13911
291.4	0.10714	291.4	0.08984	291.4	0.165	291.4	0.13926
291.5	0.10742	291.5	0.08981	291.5	0.165	291.5	0.13923
291.6	0.10761	291.6	0.08982	291.6	0.165	291.6	0.13906
291.7	0.10766	291.7	0.08983	291.7	0.165	291.7	0.13922
291.8	0.10785	291.8	0.08999	291.8	0.165	291.8	0.13938
291.9	0.10792	291.9	0.08995	291.9	0.165	291.9	0.13943
292	0.10809	292	0.09022	292	0.165	292	0.13969
292.1	0.10817	292.1	0.0905	292.1	0.165	292.1	0.13968
292.2	0.10806	292.2	0.09049	292.2	0.165	292.2	0.13949
292.3	0.10801	292.3	0.09061	292.3	0.165	292.3	0.13976
292.4	0.10816	292.4	0.09076	292.4	0.166	292.4	0.1399
292.5	0.10804	292.5	0.09068	292.5	0.166	292.5	0.13998
292.6	0.10815	292.6	0.09058	292.6	0.166	292.6	0.13969
292.7	0.10814	292.7	0.09059	292.7	0.167	292.7	0.13985
292.8	0.10828	292.8	0.0906	292.8	0.167	292.8	0.13991
292.9	0.10836	292.9	0.09059	292.9	0.167	292.9	0.13983
293	0.1085	293	0.09061	293	0.167	293	0.14005
293.1	0.10864	293.1	0.09064	293.1	0.167	293.1	0.14017
293.2	0.10873	293.2	0.09088	293.2	0.168	293.2	0.14031
293.3	0.10875	293.3	0.09069	293.3	0.168	293.3	0.14038
293.4	0.10893	293.4	0.09068	293.4	0.169	293.4	0.14085
293.5	0.10918	293.5	0.09083	293.5	0.169	293.5	0.14114
293.6	0.10931	293.6	0.09064	293.6	0.17	293.6	0.14122
293.7	0.1094	293.7	0.09074	293.7	0.17	293.7	0.14138
293.8	0.10951	293.8	0.09082	293.8	0.17	293.8	0.14143
293.9	0.10964	293.9	0.09077	293.9	0.171	293.9	0.14153
294	0.10978	294	0.0908	294	0.171	294	0.14157
294.1	0.10982	294.1	0.09081	294.1	0.171	294.1	0.14159
294.2	0.10982	294.2	0.09095	294.2	0.171	294.2	0.14168
294.3	0.10994	294.3	0.091	294.3	0.171	294.3	0.14187
294.4	0.11012	294.4	0.09123	294.4	0.171	294.4	0.14213
294.5	0.11013	294.5	0.09115	294.5	0.171	294.5	0.14213
294.6	0.11028	294.6	0.0912	294.6	0.172	294.6	0.1422
294.7	0.11036	294.7	0.09112	294.7	0.172	294.7	0.14216
294.8	0.11054	294.8	0.09095	294.8	0.172	294.8	0.14193
294.9	0.1107	294.9	0.09093	294.9	0.173	294.9	0.14193
295	0.11094	295	0.09087	295	0.173	295	0.14216
295.1	0.11088	295.1	0.09091	295.1	0.173	295.1	0.14199
295.2	0.11107	295.2	0.09097	295.2	0.173	295.2	0.1422
295.3	0.11124	295.3	0.09092	295.3	0.173	295.3	0.14231
295.4	0.11138	295.4	0.09104	295.4	0.173	295.4	0.14249
295.5	0.11159	295.5	0.09101	295.5	0.173	295.5	0.14252
295.6	0.11163	295.6	0.09111	295.6	0.173	295.6	0.1427
295.7	0.11185	295.7	0.09119	295.7	0.174	295.7	0.14288
295.8	0.11219	295.8	0.09149	295.8	0.174	295.8	0.14311
295.9	0.11217	295.9	0.09151	295.9	0.174	295.9	0.14288
296	0.11208	296	0.09124	296	0.174	296	0.14278
296.1	0.11197	296.1	0.09123	296.1	0.174	296.1	0.14285
296.2	0.11221	296.2	0.09128	296.2	0.174	296.2	0.14284
296.3	0.11231	296.3	0.09143	296.3	0.174	296.3	0.14293
296.4	0.11256	296.4	0.09177	296.4	0.174	296.4	0.14315
296.5	0.11279	296.5	0.09192	296.5	0.175	296.5	0.1434
296.6	0.11296	296.6	0.09191	296.6	0.175	296.6	0.14357
296.7	0.11307	296.7	0.09194	296.7	0.175	296.7	0.14375
296.8	0.11337	296.8	0.09194	296.8	0.175	296.8	0.14391
296.9	0.11342	296.9	0.09183	296.9	0.176	296.9	0.14388
297	0.11356	297	0.0919	297	0.176	297	0.14412
297.1	0.11389	297.1	0.09193	297.1	0.176	297.1	0.14421
297.2	0.11411	297.2	0.09196	297.2	0.177	297.2	0.14458
297.3	0.1143	297.3	0.09216	297.3	0.177	297.3	0.14481
297.4	0.11444	297.4	0.09227	297.4	0.177	297.4	0.14487
297.5	0.11461	297.5	0.09264	297.5	0.177	297.5	0.14513
297.6	0.11497	297.6	0.09275	297.6	0.177	297.6	0.14568
297.7	0.11519	297.7	0.09291	297.7	0.178	297.7	0.14564
297.8	0.11535	297.8	0.09295	297.8	0.178	297.8	0.14578
297.9	0.11536	297.9	0.09298	297.9	0.179	297.9	0.14586
298	0.11544	298	0.09307	298	0.179	298	0.14585
298.1	0.11554	298.1	0.09306	298.1	0.179	298.1	0.14594
298.2	0.1158	298.2	0.09316	298.2	0.179	298.2	0.14606
298.3	0.1158	298.3	0.09322	298.3	0.179	298.3	0.14603
298.4	0.11611	298.4	0.09345	298.4	0.18	298.4	0.14636
298.5	0.11647	298.5	0.09382	298.5	0.18	298.5	0.14656
298.6	0.11671	298.6	0.09392	298.6	0.18	298.6	0.14675
298.7	0.11688	298.7	0.09401	298.7	0.181	298.7	0.14698
298.8	0.11706	298.8	0.09395	298.8	0.181	298.8	0.14715
298.9	0.11702	298.9	0.09385	298.9	0.181	298.9	0.1472
299	0.11701	299	0.09393	299	0.181	299	0.14732
299.1	0.11718	299.1	0.09423	299.1	0.182	299.1	0.1478
299.2	0.1175	299.2	0.09428	299.2	0.182	299.2	0.14791
299.3	0.11751	299.3	0.0942	299.3	0.182	299.3	0.14784
299.4	0.11781	299.4	0.09435	299.4	0.182	299.4	0.14798
299.5	0.11806	299.5	0.09428	299.5	0.182	299.5	0.14783
299.6	0.11801	299.6	0.09429	299.6	0.182	299.6	0.14796
299.7	0.11807	299.7	0.0945	299.7	0.182	299.7	0.14798
299.8	0.11824	299.8	0.09467	299.8	0.182	299.8	0.14816
299.9	0.11844	299.9	0.09479	299.9	0.183	299.9	0.14845
300	0.11855	300	0.0948	300	0.183	300	0.14836
300.1	0.11863	300.1	0.09492	300.1	0.183	300.1	0.14851
300.2	0.11887	300.2	0.095	300.2	0.183	300.2	0.14881
300.3	0.11911	300.3	0.09526	300.3	0.183	300.3	0.14905
300.4	0.11925	300.4	0.09526	300.4	0.184	300.4	0.14912
300.5	0.11938	300.5	0.09533	300.5	0.184	300.5	0.14932
300.6	0.11959	300.6	0.09549	300.6	0.184	300.6	0.1494
300.7	0.11964	300.7	0.09541	300.7	0.184	300.7	0.14946
300.8	0.11976	300.8	0.09545	300.8	0.184	300.8	0.14966
300.9	0.11986	300.9	0.09544	300.9	0.184	300.9	0.1497
301	0.11981	301	0.09533	301	0.185	301	0.14984
301.1	0.1199	301.1	0.0954	301.1	0.185	301.1	0.14976
301.2	0.12004	301.2	0.0955	301.2	0.185	301.2	0.14973
301.3	0.12021	301.3	0.09566	301.3	0.186	301.3	0.14998
301.4	0.12052	301.4	0.09577	301.4	0.186	301.4	0.15012
301.5	0.12064	301.5	0.09571	301.5	0.186	301.5	0.15005
301.6	0.12078	301.6	0.09576	301.6	0.186	301.6	0.15001
301.7	0.1209	301.7	0.09591	301.7	0.187	301.7	0.15003
301.8	0.12109	301.8	0.09624	301.8	0.187	301.8	0.15028
301.9	0.12105	301.9	0.09622	301.9	0.187	301.9	0.15039
302	0.121	302	0.09638	302	0.188	302	0.15053
302.1	0.12111	302.1	0.09654	302.1	0.188	302.1	0.15066
302.2	0.12148	302.2	0.09662	302.2	0.189	302.2	0.15079
302.3	0.12173	302.3	0.0966	302.3	0.189	302.3	0.15092
302.4	0.12159	302.4	0.09656	302.4	0.189	302.4	0.15087
302.5	0.12178	302.5	0.09663	302.5	0.19	302.5	0.15108
302.6	0.12189	302.6	0.09657	302.6	0.19	302.6	0.15106
302.7	0.12205	302.7	0.09676	302.7	0.19	302.7	0.1512
302.8	0.12204	302.8	0.09675	302.8	0.191	302.8	0.15117
302.9	0.12225	302.9	0.09686	302.9	0.191	302.9	0.15134
303	0.12244	303	0.09691	303	0.192	303	0.15146
303.1	0.12248	303.1	0.09688	303.1	0.192	303.1	0.15157
303.2	0.1227	303.2	0.09707	303.2	0.192	303.2	0.15178
303.3	0.12311	303.3	0.09718	303.3	0.192	303.3	0.1521
303.4	0.12335	303.4	0.09721	303.4	0.193	303.4	0.15222
303.5	0.12377	303.5	0.09757	303.5	0.193	303.5	0.15271
303.6	0.12377	303.6	0.09762	303.6	0.193	303.6	0.15287
303.7	0.12393	303.7	0.09774	303.7	0.193	303.7	0.15316
303.8	0.12406	303.8	0.09773	303.8	0.194	303.8	0.15315
303.9	0.12417	303.9	0.09785	303.9	0.194	303.9	0.15326
304	0.12448	304	0.09801	304	0.194	304	0.15366
304.1	0.12454	304.1	0.09813	304.1	0.195	304.1	0.15399
304.2	0.12472	304.2	0.09817	304.2	0.195	304.2	0.15422
304.3	0.12508	304.3	0.09835	304.3	0.195	304.3	0.15462
304.4	0.12525	304.4	0.09849	304.4	0.195	304.4	0.15468
304.5	0.12553	304.5	0.09858	304.5	0.196	304.5	0.15479
304.6	0.12582	304.6	0.09871	304.6	0.196	304.6	0.155
304.7	0.12596	304.7	0.09881	304.7	0.196	304.7	0.15535
304.8	0.12607	304.8	0.09894	304.8	0.196	304.8	0.1556
304.9	0.12665	304.9	0.09917	304.9	0.197	304.9	0.15615
305	0.12694	305	0.09917	305	0.197	305	0.15632
305.1	0.12721	305.1	0.09942	305.1	0.197	305.1	0.15648
305.2	0.12731	305.2	0.09938	305.2	0.198	305.2	0.15672
305.3	0.12775	305.3	0.0996	305.3	0.198	305.3	0.15722
305.4	0.12798	305.4	0.09967	305.4	0.198	305.4	0.15755
305.5	0.12827	305.5	0.0999	305.5	0.198	305.5	0.158
305.6	0.12867	305.6	0.10005	305.6	0.199	305.6	0.15824
305.7	0.1288	305.7	0.1001	305.7	0.199	305.7	0.15832
305.8	0.12879	305.8	0.10018	305.8	0.2	305.8	0.15828
305.9	0.12898	305.9	0.10033	305.9	0.2	305.9	0.15859
306	0.12912	306	0.10034	306	0.2	306	0.15836
306.1	0.12949	306.1	0.10047	306.1	0.201	306.1	0.15879
306.2	0.12977	306.2	0.10055	306.2	0.201	306.2	0.15902
306.3	0.12995	306.3	0.10069	306.3	0.201	306.3	0.15937
306.4	0.13025	306.4	0.10079	306.4	0.202	306.4	0.1595
306.5	0.13031	306.5	0.1009	306.5	0.202	306.5	0.15955
306.6	0.13069	306.6	0.10085	306.6	0.202	306.6	0.15953
306.7	0.13113	306.7	0.10097	306.7	0.202	306.7	0.15974
306.8	0.13122	306.8	0.1009	306.8	0.203	306.8	0.15986
306.9	0.13157	306.9	0.10101	306.9	0.203	306.9	0.16031
307	0.1317	307	0.10108	307	0.203	307	0.16047
307.1	0.13199	307.1	0.10115	307.1	0.204	307.1	0.16063
307.2	0.13233	307.2	0.1012	307.2	0.204	307.2	0.16073
307.3	0.13272	307.3	0.10154	307.3	0.205	307.3	0.16095
307.4	0.13273	307.4	0.10175	307.4	0.205	307.4	0.1609
307.5	0.13273	307.5	0.10183	307.5	0.205	307.5	0.161
307.6	0.1329	307.6	0.10188	307.6	0.206	307.6	0.16134
307.7	0.13297	307.7	0.10186	307.7	0.206	307.7	0.16118
307.8	0.13295	307.8	0.10189	307.8	0.206	307.8	0.16123
307.9	0.13313	307.9	0.10201	307.9	0.207	307.9	0.16128
308	0.13312	308	0.10204	308	0.207	308	0.16124
308.1	0.13325	308.1	0.10226	308.1	0.207	308.1	0.16149
308.2	0.13349	308.2	0.10218	308.2	0.207	308.2	0.16168
308.3	0.13377	308.3	0.10238	308.3	0.207	308.3	0.16185
308.4	0.1339	308.4	0.10243	308.4	0.207	308.4	0.16193
308.5	0.13402	308.5	0.10247	308.5	0.207	308.5	0.16235
308.6	0.13428	308.6	0.10253	308.6	0.208	308.6	0.16225
308.7	0.13456	308.7	0.10268	308.7	0.208	308.7	0.1625
308.8	0.13494	308.8	0.10283	308.8	0.208	308.8	0.16275
308.9	0.13508	308.9	0.10284	308.9	0.209	308.9	0.16301
309	0.13553	309	0.10299	309	0.209	309	0.16324
309.1	0.13572	309.1	0.10311	309.1	0.209	309.1	0.16343
309.2	0.13571	309.2	0.10309	309.2	0.209	309.2	0.16357
309.3	0.13579	309.3	0.10308	309.3	0.209	309.3	0.16354
309.4	0.13598	309.4	0.10305	309.4	0.209	309.4	0.16343
309.5	0.136	309.5	0.10304	309.5	0.21	309.5	0.16379
309.6	0.13605	309.6	0.10303	309.6	0.21	309.6	0.16388
309.7	0.13623	309.7	0.10299	309.7	0.21	309.7	0.16407
309.8	0.13621	309.8	0.10269	309.8	0.21	309.8	0.1641
309.9	0.13645	309.9	0.10252	309.9	0.21	309.9	0.16402
310	0.13674	310	0.10261	310	0.21	310	0.16412
310.1	0.13706	310.1	0.10265	310.1	0.21	310.1	0.16429
310.2	0.13739	310.2	0.10284	310.2	0.21	310.2	0.16466
310.3	0.13774	310.3	0.10295	310.3	0.211	310.3	0.16482
310.4	0.13791	310.4	0.10297	310.4	0.211	310.4	0.1649
310.5	0.13816	310.5	0.10301	310.5	0.211	310.5	0.16506
310.6	0.13837	310.6	0.10295	310.6	0.211	310.6	0.16504
310.7	0.1385	310.7	0.10311	310.7	0.211	310.7	0.16533
310.8	0.13859	310.8	0.10285	310.8	0.212	310.8	0.16546
310.9	0.13865	310.9	0.10278	310.9	0.212	310.9	0.16543
311	0.13882	311	0.10283	311	0.212	311	0.1654
311.1	0.13913	311.1	0.10295	311.1	0.212	311.1	0.16568
311.2	0.13919	311.2	0.1028	311.2	0.213	311.2	0.16542
311.3	0.13931	311.3	0.10292	311.3	0.213	311.3	0.16557
311.4	0.13946	311.4	0.1028	311.4	0.213	311.4	0.16555
311.5	0.1393	311.5	0.10278	311.5	0.213	311.5	0.16559
311.6	0.13951	311.6	0.10267	311.6	0.213	311.6	0.16566
311.7	0.13965	311.7	0.10264	311.7	0.213	311.7	0.16564
311.8	0.14009	311.8	0.10281	311.8	0.213	311.8	0.1657
311.9	0.14015	311.9	0.10268	311.9	0.214	311.9	0.16553
312	0.14051	312	0.10272	312	0.214	312	0.16544
312.1	0.14078	312.1	0.10284	312.1	0.214	312.1	0.16559
312.2	0.14088	312.2	0.10284	312.2	0.214	312.2	0.16542
312.3	0.1412	312.3	0.10287	312.3	0.214	312.3	0.16547
312.4	0.14134	312.4	0.10296	312.4	0.214	312.4	0.16576
312.5	0.14152	312.5	0.10301	312.5	0.214	312.5	0.16593
312.6	0.1415	312.6	0.10298	312.6	0.214	312.6	0.16595
312.7	0.14163	312.7	0.10285	312.7	0.214	312.7	0.16594
312.8	0.14165	312.8	0.10269	312.8	0.215	312.8	0.16575
312.9	0.14189	312.9	0.10273	312.9	0.215	312.9	0.16575
313	0.14201	313	0.10264	313	0.215	313	0.16575
313.1	0.14214	313.1	0.10264	313.1	0.215	313.1	0.16587
313.2	0.14242	313.2	0.10268	313.2	0.215	313.2	0.16578
313.3	0.14256	313.3	0.10276	313.3	0.215	313.3	0.16584
313.4	0.14281	313.4	0.1028	313.4	0.215	313.4	0.16595
313.5	0.14291	313.5	0.10274	313.5	0.215	313.5	0.16596
313.6	0.14294	313.6	0.10281	313.6	0.215	313.6	0.16599
313.7	0.14308	313.7	0.10294	313.7	0.215	313.7	0.16623
313.8	0.14339	313.8	0.10294	313.8	0.215	313.8	0.16614
313.9	0.14344	313.9	0.10293	313.9	0.215	313.9	0.16618
314	0.14371	314	0.1029	314	0.215	314	0.1662
314.1	0.14389	314.1	0.103	314.1	0.215	314.1	0.1661
314.2	0.14397	314.2	0.10304	314.2	0.216	314.2	0.16611
314.3	0.14405	314.3	0.10301	314.3	0.216	314.3	0.16603
314.4	0.14425	314.4	0.10333	314.4	0.216	314.4	0.16636
314.5	0.14441	314.5	0.10342	314.5	0.216	314.5	0.16644
314.6	0.14436	314.6	0.10341	314.6	0.216	314.6	0.1664
314.7	0.14454	314.7	0.10347	314.7	0.216	314.7	0.16668
314.8	0.14461	314.8	0.10356	314.8	0.217	314.8	0.16663
314.9	0.14471	314.9	0.10361	314.9	0.217	314.9	0.16681
315	0.14493	315	0.10362	315	0.217	315	0.16688
315.1	0.14501	315.1	0.10362	315.1	0.217	315.1	0.16679
315.2	0.1453	315.2	0.10371	315.2	0.217	315.2	0.16688
315.3	0.1455	315.3	0.10385	315.3	0.217	315.3	0.16701
315.4	0.14549	315.4	0.10376	315.4	0.217	315.4	0.16709
315.5	0.14565	315.5	0.1038	315.5	0.217	315.5	0.16711
315.6	0.14572	315.6	0.10373	315.6	0.218	315.6	0.16703
315.7	0.14576	315.7	0.10363	315.7	0.218	315.7	0.16711
315.8	0.14592	315.8	0.1036	315.8	0.218	315.8	0.16722
315.9	0.14597	315.9	0.10355	315.9	0.218	315.9	0.16714
316	0.14618	316	0.10364	316	0.219	316	0.16728
316.1	0.14626	316.1	0.10358	316.1	0.219	316.1	0.16737
316.2	0.14636	316.2	0.10347	316.2	0.219	316.2	0.16739
316.3	0.14637	316.3	0.10337	316.3	0.22	316.3	0.16747
316.4	0.14666	316.4	0.10364	316.4	0.22	316.4	0.16759
316.5	0.14678	316.5	0.10368	316.5	0.22	316.5	0.16763
316.6	0.14679	316.6	0.10358	316.6	0.22	316.6	0.16775
316.7	0.14687	316.7	0.10358	316.7	0.22	316.7	0.16785
316.8	0.14686	316.8	0.10351	316.8	0.22	316.8	0.16813
316.9	0.14696	316.9	0.10344	316.9	0.221	316.9	0.16832
317	0.14705	317	0.10348	317	0.221	317	0.16863
317.1	0.14716	317.1	0.10335	317.1	0.221	317.1	0.16862
317.2	0.14722	317.2	0.10343	317.2	0.221	317.2	0.16868
317.3	0.14724	317.3	0.1034	317.3	0.222	317.3	0.16892
317.4	0.14738	317.4	0.10334	317.4	0.222	317.4	0.16889
317.5	0.14754	317.5	0.10336	317.5	0.222	317.5	0.16918
317.6	0.14776	317.6	0.10342	317.6	0.223	317.6	0.16947
317.7	0.14764	317.7	0.1034	317.7	0.223	317.7	0.16948
317.8	0.14781	317.8	0.10333	317.8	0.223	317.8	0.16977
317.9	0.14786	317.9	0.10336	317.9	0.223	317.9	0.16986
318	0.14796	318	0.10337	318	0.224	318	0.17016
318.1	0.14807	318.1	0.1034	318.1	0.224	318.1	0.17041
318.2	0.148	318.2	0.10342	318.2	0.224	318.2	0.17058
318.3	0.14812	318.3	0.10347	318.3	0.224	318.3	0.17065
318.4	0.14829	318.4	0.10362	318.4	0.224	318.4	0.17095
318.5	0.14829	318.5	0.10369	318.5	0.224	318.5	0.17105
318.6	0.14829	318.6	0.10359	318.6	0.225	318.6	0.17099
318.7	0.14837	318.7	0.1036	318.7	0.225	318.7	0.17122
318.8	0.14837	318.8	0.10357	318.8	0.225	318.8	0.17131
318.9	0.14829	318.9	0.10336	318.9	0.225	318.9	0.17143
319	0.14827	319	0.10324	319	0.226	319	0.17159
319.1	0.14827	319.1	0.10327	319.1	0.226	319.1	0.17181
319.2	0.1485	319.2	0.10334	319.2	0.226	319.2	0.172
319.3	0.14853	319.3	0.10342	319.3	0.226	319.3	0.17225
319.4	0.14868	319.4	0.10341	319.4	0.227	319.4	0.17242
319.5	0.14881	319.5	0.10329	319.5	0.227	319.5	0.17258
319.6	0.14898	319.6	0.10328	319.6	0.227	319.6	0.1729
319.7	0.14894	319.7	0.10328	319.7	0.227	319.7	0.17288
319.8	0.14889	319.8	0.1033	319.8	0.228	319.8	0.17293
319.9	0.14887	319.9	0.10327	319.9	0.228	319.9	0.1731
320	0.14881	320	0.10321	320	0.228	320	0.17306
320.1	0.14887	320.1	0.10318	320.1	0.229	320.1	0.17323
320.2	0.14898	320.2	0.10323	320.2	0.229	320.2	0.17343
320.3	0.14899	320.3	0.10322	320.3	0.229	320.3	0.17349
320.4	0.149	320.4	0.10328	320.4	0.229	320.4	0.17367
320.5	0.14918	320.5	0.10337	320.5	0.23	320.5	0.17375
320.6	0.14914	320.6	0.10343	320.6	0.229	320.6	0.17385
320.7	0.14924	320.7	0.1034	320.7	0.23	320.7	0.17376
320.8	0.14926	320.8	0.10338	320.8	0.23	320.8	0.17394
320.9	0.14938	320.9	0.10326	320.9	0.23	320.9	0.17409
321	0.14945	321	0.10314	321	0.23	321	0.17421
321.1	0.14955	321.1	0.1032	321.1	0.23	321.1	0.1744
321.2	0.14953	321.2	0.10324	321.2	0.23	321.2	0.17447
321.3	0.14979	321.3	0.1033	321.3	0.23	321.3	0.1748
321.4	0.15002	321.4	0.10345	321.4	0.23	321.4	0.17506
321.5	0.15013	321.5	0.10346	321.5	0.23	321.5	0.17514
321.6	0.15021	321.6	0.10347	321.6	0.231	321.6	0.17521
321.7	0.1502	321.7	0.10352	321.7	0.231	321.7	0.17532
321.8	0.15026	321.8	0.10341	321.8	0.231	321.8	0.17531
321.9	0.15021	321.9	0.10328	321.9	0.231	321.9	0.17527
322	0.15025	322	0.10334	322	0.231	322	0.1752
322.1	0.15024	322.1	0.10336	322.1	0.231	322.1	0.17528
322.2	0.15031	322.2	0.10329	322.2	0.231	322.2	0.17563
322.3	0.15048	322.3	0.10333	322.3	0.231	322.3	0.17585
322.4	0.15071	322.4	0.1033	322.4	0.231	322.4	0.17594
322.5	0.15075	322.5	0.10317	322.5	0.231	322.5	0.1759
322.6	0.15081	322.6	0.10326	322.6	0.231	322.6	0.1759
322.7	0.15082	322.7	0.10318	322.7	0.231	322.7	0.17597
322.8	0.15076	322.8	0.10316	322.8	0.231	322.8	0.17596
322.9	0.15107	322.9	0.10305	322.9	0.231	322.9	0.17607
323	0.1511	323	0.10293	323	0.231	323	0.17606
323.1	0.15128	323.1	0.1028	323.1	0.231	323.1	0.17619
323.2	0.15144	323.2	0.10292	323.2	0.231	323.2	0.17642
323.3	0.15148	323.3	0.10284	323.3	0.231	323.3	0.17629
323.4	0.15145	323.4	0.10279	323.4	0.231	323.4	0.17613
323.5	0.15143	323.5	0.10271	323.5	0.231	323.5	0.17597
323.6	0.15161	323.6	0.10262	323.6	0.231	323.6	0.176
323.7	0.15167	323.7	0.10246	323.7	0.231	323.7	0.17596
323.8	0.15157	323.8	0.1023	323.8	0.231	323.8	0.17572
323.9	0.15164	323.9	0.10214	323.9	0.231	323.9	0.17568
324	0.15174	324	0.10216	324	0.231	324	0.17568
324.1	0.15173	324.1	0.10211	324.1	0.231	324.1	0.17559
324.2	0.15179	324.2	0.10203	324.2	0.231	324.2	0.1757
324.3	0.15181	324.3	0.10202	324.3	0.231	324.3	0.17563
324.4	0.15192	324.4	0.10196	324.4	0.231	324.4	0.1756
324.5	0.15199	324.5	0.10192	324.5	0.231	324.5	0.17554
324.6	0.15207	324.6	0.10182	324.6	0.231	324.6	0.17537
324.7	0.15223	324.7	0.10176	324.7	0.231	324.7	0.17523
324.8	0.1524	324.8	0.10169	324.8	0.231	324.8	0.175
324.9	0.15236	324.9	0.10174	324.9	0.23	324.9	0.17493
325	0.15239	325	0.10179	325	0.23	325	0.17477
325.1	0.15251	325.1	0.10161	325.1	0.23	325.1	0.17449
325.2	0.15261	325.2	0.10155	325.2	0.229	325.2	0.1743
325.3	0.15289	325.3	0.10148	325.3	0.229	325.3	0.17426
325.4	0.15293	325.4	0.10134	325.4	0.229	325.4	0.17402
325.5	0.15295	325.5	0.10125	325.5	0.229	325.5	0.17378
325.6	0.15301	325.6	0.10119	325.6	0.229	325.6	0.17359
325.7	0.15323	325.7	0.10113	325.7	0.228	325.7	0.17342
325.8	0.15347	325.8	0.10107	325.8	0.228	325.8	0.17336
325.9	0.1536	325.9	0.10103	325.9	0.228	325.9	0.1732
326	0.15376	326	0.10095	326	0.228	326	0.17313
326.1	0.15388	326.1	0.10091	326.1	0.227	326.1	0.17302
326.2	0.15407	326.2	0.10087	326.2	0.227	326.2	0.17281
326.3	0.15413	326.3	0.1008	326.3	0.227	326.3	0.17265
326.4	0.1542	326.4	0.10075	326.4	0.227	326.4	0.17233
326.5	0.15441	326.5	0.10058	326.5	0.226	326.5	0.17219
326.6	0.15464	326.6	0.10047	326.6	0.226	326.6	0.17205
326.7	0.1547	326.7	0.10021	326.7	0.226	326.7	0.17167
326.8	0.15486	326.8	0.10006	326.8	0.226	326.8	0.17146
326.9	0.15504	326.9	0.10001	326.9	0.225	326.9	0.17117
327	0.15513	327	0.09974	327	0.225	327	0.1709
327.1	0.15524	327.1	0.09969	327.1	0.225	327.1	0.17077
327.2	0.15543	327.2	0.09957	327.2	0.224	327.2	0.17036
327.3	0.15549	327.3	0.09939	327.3	0.224	327.3	0.17022
327.4	0.15569	327.4	0.09913	327.4	0.224	327.4	0.17018
327.5	0.15588	327.5	0.09894	327.5	0.224	327.5	0.17003
327.6	0.15598	327.6	0.09879	327.6	0.224	327.6	0.16991
327.7	0.1561	327.7	0.09856	327.7	0.223	327.7	0.16969
327.8	0.15618	327.8	0.09838	327.8	0.223	327.8	0.16941
327.9	0.15632	327.9	0.09829	327.9	0.223	327.9	0.16926
328	0.1565	328	0.09814	328	0.222	328	0.16902
328.1	0.15666	328.1	0.09808	328.1	0.222	328.1	0.16871
328.2	0.15661	328.2	0.09788	328.2	0.222	328.2	0.16844
328.3	0.15662	328.3	0.09763	328.3	0.222	328.3	0.16825
328.4	0.15667	328.4	0.09748	328.4	0.221	328.4	0.1681
328.5	0.15699	328.5	0.09739	328.5	0.221	328.5	0.16792
328.6	0.15693	328.6	0.09711	328.6	0.221	328.6	0.16762
328.7	0.15706	328.7	0.09698	328.7	0.221	328.7	0.1674
328.8	0.15724	328.8	0.09688	328.8	0.22	328.8	0.16726
328.9	0.15723	328.9	0.0966	328.9	0.22	328.9	0.16693
329	0.15725	329	0.09642	329	0.22	329	0.16685
329.1	0.15724	329.1	0.09628	329.1	0.219	329.1	0.16664
329.2	0.15738	329.2	0.09617	329.2	0.219	329.2	0.16656
329.3	0.15749	329.3	0.096	329.3	0.219	329.3	0.16634
329.4	0.1575	329.4	0.0958	329.4	0.218	329.4	0.16616
329.5	0.15754	329.5	0.09569	329.5	0.218	329.5	0.166
329.6	0.15762	329.6	0.09548	329.6	0.218	329.6	0.16577
329.7	0.15771	329.7	0.09541	329.7	0.217	329.7	0.16565
329.8	0.15779	329.8	0.09527	329.8	0.217	329.8	0.16543
329.9	0.1579	329.9	0.09517	329.9	0.217	329.9	0.16517
330	0.15795	330	0.09501	330	0.216	330	0.16499
330.1	0.15789	330.1	0.09473	330.1	0.216	330.1	0.16478
330.2	0.15789	330.2	0.09455	330.2	0.216	330.2	0.16462
330.3	0.15782	330.3	0.09434	330.3	0.216	330.3	0.16438
330.4	0.15778	330.4	0.09415	330.4	0.215	330.4	0.16422
330.5	0.15777	330.5	0.09396	330.5	0.215	330.5	0.16415
330.6	0.15781	330.6	0.09373	330.6	0.215	330.6	0.16402
330.7	0.15788	330.7	0.09349	330.7	0.215	330.7	0.16392
330.8	0.15793	330.8	0.09342	330.8	0.215	330.8	0.16382
330.9	0.15801	330.9	0.09323	330.9	0.214	330.9	0.16372
331	0.15787	331	0.09306	331	0.214	331	0.16354
331.1	0.15797	331.1	0.09298	331.1	0.214	331.1	0.16348
331.2	0.15785	331.2	0.09274	331.2	0.214	331.2	0.16345
331.3	0.15792	331.3	0.09259	331.3	0.214	331.3	0.16347
331.4	0.15787	331.4	0.09249	331.4	0.214	331.4	0.16357
331.5	0.15779	331.5	0.09242	331.5	0.214	331.5	0.16347
331.6	0.1579	331.6	0.09221	331.6	0.213	331.6	0.16341
331.7	0.15786	331.7	0.09205	331.7	0.213	331.7	0.16324
331.8	0.15788	331.8	0.09189	331.8	0.213	331.8	0.16319
331.9	0.15791	331.9	0.09179	331.9	0.213	331.9	0.16326
332	0.15794	332	0.09168	332	0.213	332	0.16333
332.1	0.15809	332.1	0.09161	332.1	0.213	332.1	0.16348
332.2	0.158	332.2	0.09148	332.2	0.213	332.2	0.16362
332.3	0.15791	332.3	0.09132	332.3	0.213	332.3	0.16355
332.4	0.15769	332.4	0.09111	332.4	0.213	332.4	0.1633
332.5	0.15763	332.5	0.09101	332.5	0.213	332.5	0.16334
332.6	0.15776	332.6	0.09097	332.6	0.213	332.6	0.16346
332.7	0.15783	332.7	0.09084	332.7	0.213	332.7	0.16343
332.8	0.15787	332.8	0.09078	332.8	0.213	332.8	0.16363
332.9	0.15782	332.9	0.09058	332.9	0.212	332.9	0.16369
333	0.15767	333	0.09045	333	0.212	333	0.16369
333.1	0.15763	333.1	0.09026	333.1	0.212	333.1	0.1638
333.2	0.15762	333.2	0.09018	333.2	0.212	333.2	0.16382
333.3	0.15757	333.3	0.09008	333.3	0.213	333.3	0.16381
333.4	0.15764	333.4	0.08992	333.4	0.213	333.4	0.16395
333.5	0.15763	333.5	0.08979	333.5	0.213	333.5	0.16416
333.6	0.15751	333.6	0.08959	333.6	0.213	333.6	0.16419
333.7	0.15774	333.7	0.08948	333.7	0.213	333.7	0.16432
333.8	0.15763	333.8	0.08935	333.8	0.213	333.8	0.16425
333.9	0.15772	333.9	0.08924	333.9	0.213	333.9	0.16438
334	0.15777	334	0.08907	334	0.213	334	0.16437
334.1	0.15776	334.1	0.08891	334.1	0.213	334.1	0.16439
334.2	0.15779	334.2	0.08884	334.2	0.214	334.2	0.16459
334.3	0.15777	334.3	0.0888	334.3	0.214	334.3	0.1648
334.4	0.15771	334.4	0.08862	334.4	0.214	334.4	0.16487
334.5	0.1577	334.5	0.0884	334.5	0.214	334.5	0.16499
334.6	0.15756	334.6	0.08828	334.6	0.214	334.6	0.16504
334.7	0.15759	334.7	0.08804	334.7	0.214	334.7	0.16505
334.8	0.1577	334.8	0.08788	334.8	0.214	334.8	0.16533
334.9	0.15775	334.9	0.08772	334.9	0.215	334.9	0.16554
335	0.15773	335	0.08751	335	0.215	335	0.1657
335.1	0.15765	335.1	0.08728	335.1	0.215	335.1	0.16574
335.2	0.15752	335.2	0.08714	335.2	0.215	335.2	0.16594
335.3	0.15746	335.3	0.08693	335.3	0.215	335.3	0.166
335.4	0.1575	335.4	0.08679	335.4	0.216	335.4	0.16608
335.5	0.15759	335.5	0.0867	335.5	0.216	335.5	0.16633
335.6	0.15756	335.6	0.08661	335.6	0.216	335.6	0.16652
335.7	0.15762	335.7	0.08655	335.7	0.216	335.7	0.16682
335.8	0.15776	335.8	0.0864	335.8	0.216	335.8	0.16693
335.9	0.15783	335.9	0.08634	335.9	0.216	335.9	0.16709
336	0.15776	336	0.08613	336	0.216	336	0.16716
336.1	0.15789	336.1	0.08594	336.1	0.216	336.1	0.16728
336.2	0.15777	336.2	0.08583	336.2	0.217	336.2	0.1674
336.3	0.15777	336.3	0.0856	336.3	0.217	336.3	0.16749
336.4	0.15786	336.4	0.08549	336.4	0.217	336.4	0.16757
336.5	0.15791	336.5	0.0854	336.5	0.217	336.5	0.16773
336.6	0.15784	336.6	0.08525	336.6	0.217	336.6	0.1678
336.7	0.15781	336.7	0.08501	336.7	0.217	336.7	0.16789
336.8	0.1578	336.8	0.08473	336.8	0.218	336.8	0.16788
336.9	0.1578	336.9	0.08458	336.9	0.218	336.9	0.16795
337	0.15788	337	0.08449	337	0.218	337	0.16795
337.1	0.15791	337.1	0.08426	337.1	0.218	337.1	0.16796
337.2	0.15782	337.2	0.08406	337.2	0.218	337.2	0.16798
337.3	0.15781	337.3	0.08391	337.3	0.218	337.3	0.16811
337.4	0.15777	337.4	0.08378	337.4	0.218	337.4	0.16813
337.5	0.15788	337.5	0.08369	337.5	0.218	337.5	0.16833
337.6	0.15791	337.6	0.08365	337.6	0.218	337.6	0.16846
337.7	0.15787	337.7	0.08343	337.7	0.218	337.7	0.16846
337.8	0.15795	337.8	0.08326	337.8	0.218	337.8	0.16848
337.9	0.15797	337.9	0.08318	337.9	0.218	337.9	0.1686
338	0.15802	338	0.08297	338	0.218	338	0.16861
338.1	0.15808	338.1	0.08276	338.1	0.218	338.1	0.1686
338.2	0.15803	338.2	0.08255	338.2	0.218	338.2	0.16852
338.3	0.15788	338.3	0.0824	338.3	0.218	338.3	0.1686
338.4	0.15773	338.4	0.08219	338.4	0.218	338.4	0.16852
338.5	0.15793	338.5	0.08212	338.5	0.218	338.5	0.16867
338.6	0.15785	338.6	0.08208	338.6	0.218	338.6	0.16867
338.7	0.15786	338.7	0.0819	338.7	0.217	338.7	0.16859
338.8	0.15792	338.8	0.0818	338.8	0.217	338.8	0.1687
338.9	0.15783	338.9	0.08161	338.9	0.217	338.9	0.16872
339	0.15772	339	0.08135	339	0.217	339	0.16853
339.1	0.15783	339.1	0.08125	339.1	0.216	339.1	0.16866
339.2	0.15787	339.2	0.08113	339.2	0.216	339.2	0.16863
339.3	0.15784	339.3	0.08093	339.3	0.216	339.3	0.16855
339.4	0.15789	339.4	0.08082	339.4	0.216	339.4	0.16849
339.5	0.15785	339.5	0.08067	339.5	0.216	339.5	0.16845
339.6	0.1579	339.6	0.0805	339.6	0.215	339.6	0.16846
339.7	0.15792	339.7	0.08036	339.7	0.215	339.7	0.16834
339.8	0.15791	339.8	0.0802	339.8	0.215	339.8	0.1682
339.9	0.15794	339.9	0.08005	339.9	0.214	339.9	0.16811
340	0.1579	340	0.07986	340	0.214	340	0.16779
340.1	0.15799	340.1	0.07963	340.1	0.213	340.1	0.16762
340.2	0.15812	340.2	0.07958	340.2	0.213	340.2	0.16741
340.3	0.15811	340.3	0.07944	340.3	0.213	340.3	0.16736
340.4	0.15814	340.4	0.07926	340.4	0.213	340.4	0.16721
340.5	0.1582	340.5	0.07911	340.5	0.212	340.5	0.16705
340.6	0.15828	340.6	0.07898	340.6	0.212	340.6	0.16683
340.7	0.15822	340.7	0.07882	340.7	0.211	340.7	0.16659
340.8	0.15831	340.8	0.07864	340.8	0.211	340.8	0.16641
340.9	0.15843	340.9	0.07846	340.9	0.21	340.9	0.16622
341	0.15838	341	0.0782	341	0.21	341	0.16584
341.1	0.15848	341.1	0.07799	341.1	0.21	341.1	0.16563
341.2	0.15843	341.2	0.07785	341.2	0.209	341.2	0.1654
341.3	0.1584	341.3	0.07764	341.3	0.208	341.3	0.16497
341.4	0.15852	341.4	0.07746	341.4	0.208	341.4	0.16464
341.5	0.1587	341.5	0.07734	341.5	0.208	341.5	0.16458
341.6	0.15872	341.6	0.07718	341.6	0.207	341.6	0.16433
341.7	0.15875	341.7	0.07696	341.7	0.206	341.7	0.16404
341.8	0.15882	341.8	0.07686	341.8	0.206	341.8	0.16381
341.9	0.15886	341.9	0.07666	341.9	0.205	341.9	0.16359
342	0.15892	342	0.07643	342	0.205	342	0.16321
342.1	0.15888	342.1	0.07623	342.1	0.204	342.1	0.16278
342.2	0.15901	342.2	0.07607	342.2	0.203	342.2	0.16261
342.3	0.15905	342.3	0.07594	342.3	0.203	342.3	0.16224
342.4	0.15916	342.4	0.07576	342.4	0.202	342.4	0.16196
342.5	0.1592	342.5	0.07557	342.5	0.202	342.5	0.16166
342.6	0.15913	342.6	0.07537	342.6	0.201	342.6	0.16127
342.7	0.15919	342.7	0.07516	342.7	0.2	342.7	0.16102
342.8	0.15927	342.8	0.07502	342.8	0.199	342.8	0.16061
342.9	0.15934	342.9	0.0749	342.9	0.199	342.9	0.16022
343	0.15939	343	0.07471	343	0.198	343	0.15973
343.1	0.15944	343.1	0.07452	343.1	0.197	343.1	0.15942
343.2	0.15957	343.2	0.0743	343.2	0.196	343.2	0.15907
343.3	0.15953	343.3	0.07407	343.3	0.196	343.3	0.15867
343.4	0.15953	343.4	0.07395	343.4	0.195	343.4	0.15834
343.5	0.15954	343.5	0.07382	343.5	0.194	343.5	0.15802
343.6	0.15964	343.6	0.07366	343.6	0.193	343.6	0.1577
343.7	0.15975	343.7	0.07344	343.7	0.192	343.7	0.15728
343.8	0.16	343.8	0.07324	343.8	0.192	343.8	0.15695
343.9	0.16013	343.9	0.07302	343.9	0.191	343.9	0.15653
344	0.16017	344	0.07282	344	0.19	344	0.15613
344.1	0.16015	344.1	0.07258	344.1	0.189	344.1	0.1556
344.2	0.16013	344.2	0.07238	344.2	0.188	344.2	0.15513
344.3	0.16029	344.3	0.0722	344.3	0.187	344.3	0.15473
344.4	0.16039	344.4	0.07204	344.4	0.186	344.4	0.15425
344.5	0.16044	344.5	0.07188	344.5	0.186	344.5	0.15382
344.6	0.16056	344.6	0.0717	344.6	0.185	344.6	0.15342
344.7	0.16064	344.7	0.07144	344.7	0.184	344.7	0.15283
344.8	0.16065	344.8	0.07121	344.8	0.183	344.8	0.15235
344.9	0.16076	344.9	0.07107	344.9	0.182	344.9	0.15191
345	0.16082	345	0.07089	345	0.181	345	0.15155
345.1	0.16091	345.1	0.07068	345.1	0.18	345.1	0.1511
345.2	0.16107	345.2	0.07049	345.2	0.18	345.2	0.15067
345.3	0.16113	345.3	0.07029	345.3	0.179	345.3	0.15019
345.4	0.16112	345.4	0.06997	345.4	0.178	345.4	0.14963
345.5	0.16108	345.5	0.06974	345.5	0.177	345.5	0.14922
345.6	0.16102	345.6	0.06954	345.6	0.176	345.6	0.14862
345.7	0.16119	345.7	0.06937	345.7	0.175	345.7	0.14815
345.8	0.16136	345.8	0.06922	345.8	0.174	345.8	0.14762
345.9	0.16143	345.9	0.06897	345.9	0.173	345.9	0.14714
346	0.16152	346	0.06869	346	0.172	346	0.14653
346.1	0.16158	346.1	0.06842	346.1	0.171	346.1	0.1459
346.2	0.16164	346.2	0.06824	346.2	0.171	346.2	0.14537
346.3	0.16159	346.3	0.06802	346.3	0.169	346.3	0.14489
346.4	0.16154	346.4	0.06787	346.4	0.168	346.4	0.14441
346.5	0.16151	346.5	0.06764	346.5	0.167	346.5	0.14372
346.6	0.16165	346.6	0.06745	346.6	0.167	346.6	0.14318
346.7	0.16173	346.7	0.06722	346.7	0.166	346.7	0.14263
346.8	0.16185	346.8	0.067	346.8	0.165	346.8	0.14208
346.9	0.1619	346.9	0.06675	346.9	0.164	346.9	0.14153
347	0.16203	347	0.06654	347	0.163	347	0.14096
347.1	0.16212	347.1	0.06633	347.1	0.162	347.1	0.1404
347.2	0.16217	347.2	0.06614	347.2	0.161	347.2	0.13996
347.3	0.16234	347.3	0.06595	347.3	0.16	347.3	0.1394
347.4	0.16239	347.4	0.06568	347.4	0.159	347.4	0.13885
347.5	0.16249	347.5	0.06551	347.5	0.158	347.5	0.13822
347.6	0.16268	347.6	0.06535	347.6	0.157	347.6	0.13774
347.7	0.1627	347.7	0.06512	347.7	0.156	347.7	0.13724
347.8	0.16277	347.8	0.06489	347.8	0.155	347.8	0.13669
347.9	0.16295	347.9	0.06472	347.9	0.155	347.9	0.13619
348	0.16302	348	0.06448	348	0.154	348	0.13556
348.1	0.16313	348.1	0.06425	348.1	0.153	348.1	0.13507
348.2	0.16311	348.2	0.06399	348.2	0.152	348.2	0.13449
348.3	0.16321	348.3	0.06374	348.3	0.151	348.3	0.13395
348.4	0.16323	348.4	0.06348	348.4	0.15	348.4	0.13332
348.5	0.16328	348.5	0.06329	348.5	0.149	348.5	0.13281
348.6	0.16337	348.6	0.06312	348.6	0.148	348.6	0.13233
348.7	0.16345	348.7	0.06287	348.7	0.147	348.7	0.1318
348.8	0.16349	348.8	0.06271	348.8	0.147	348.8	0.13122
348.9	0.16363	348.9	0.06245	348.9	0.146	348.9	0.13075
349	0.16376	349	0.06226	349	0.145	349	0.13027
349.1	0.16377	349.1	0.06201	349.1	0.144	349.1	0.12981
349.2	0.16394	349.2	0.06188	349.2	0.143	349.2	0.12936
349.3	0.16393	349.3	0.06166	349.3	0.142	349.3	0.12889
349.4	0.16401	349.4	0.06145	349.4	0.141	349.4	0.12838
349.5	0.16403	349.5	0.06126	349.5	0.14	349.5	0.12793
349.6	0.16405	349.6	0.06102	349.6	0.14	349.6	0.12739
349.7	0.16405	349.7	0.06084	349.7	0.139	349.7	0.12684
349.8	0.16414	349.8	0.06058	349.8	0.138	349.8	0.12641
349.9	0.16422	349.9	0.06036	349.9	0.137	349.9	0.12588
350	0.16422	350	0.06012	350	0.136	350	0.12545
350.1	0.1642	350.1	0.05987	350.1	0.136	350.1	0.12489
350.2	0.1643	350.2	0.0597	350.2	0.135	350.2	0.12436
350.3	0.16429	350.3	0.05945	350.3	0.134	350.3	0.12383
350.4	0.16424	350.4	0.05921	350.4	0.133	350.4	0.12336
350.5	0.16437	350.5	0.05902	350.5	0.133	350.5	0.12299
350.6	0.16442	350.6	0.0588	350.6	0.132	350.6	0.12242
350.7	0.16444	350.7	0.05861	350.7	0.131	350.7	0.12192
350.8	0.16436	350.8	0.05839	350.8	0.13	350.8	0.12146
350.9	0.16441	350.9	0.05819	350.9	0.13	350.9	0.121
351	0.16441	351	0.05802	351	0.129	351	0.12058
351.1	0.16435	351.1	0.05777	351.1	0.128	351.1	0.12008
351.2	0.1643	351.2	0.05756	351.2	0.128	351.2	0.11958
351.3	0.16442	351.3	0.05732	351.3	0.127	351.3	0.11911
351.4	0.16443	351.4	0.05714	351.4	0.127	351.4	0.11857
351.5	0.16443	351.5	0.0569	351.5	0.126	351.5	0.11812
351.6	0.16449	351.6	0.05673	351.6	0.125	351.6	0.11775
351.7	0.16445	351.7	0.05644	351.7	0.124	351.7	0.1172
351.8	0.16436	351.8	0.05619	351.8	0.124	351.8	0.11669
351.9	0.16435	351.9	0.05595	351.9	0.123	351.9	0.1162
352	0.1643	352	0.05568	352	0.122	352	0.1157
352.1	0.16427	352.1	0.05544	352.1	0.122	352.1	0.11529
352.2	0.16431	352.2	0.05523	352.2	0.121	352.2	0.11489
352.3	0.16422	352.3	0.05503	352.3	0.12	352.3	0.11447
352.4	0.16413	352.4	0.05482	352.4	0.12	352.4	0.11405
352.5	0.16425	352.5	0.0546	352.5	0.119	352.5	0.11365
352.6	0.16417	352.6	0.05439	352.6	0.118	352.6	0.11322
352.7	0.16406	352.7	0.05418	352.7	0.118	352.7	0.11284
352.8	0.16412	352.8	0.05398	352.8	0.117	352.8	0.11239
352.9	0.16406	352.9	0.05378	352.9	0.116	352.9	0.11196
353	0.16404	353	0.05361	353	0.116	353	0.11145
353.1	0.16404	353.1	0.05343	353.1	0.115	353.1	0.11117
353.2	0.16409	353.2	0.05323	353.2	0.115	353.2	0.11088
353.3	0.16403	353.3	0.053	353.3	0.114	353.3	0.11053
353.4	0.16407	353.4	0.0528	353.4	0.114	353.4	0.1102
353.5	0.16406	353.5	0.05253	353.5	0.113	353.5	0.10984
353.6	0.16404	353.6	0.05232	353.6	0.112	353.6	0.10947
353.7	0.16409	353.7	0.05211	353.7	0.112	353.7	0.10913
353.8	0.16401	353.8	0.05194	353.8	0.111	353.8	0.10889
353.9	0.16381	353.9	0.05164	353.9	0.11	353.9	0.10846
354	0.16378	354	0.05145	354	0.11	354	0.10819
354.1	0.1637	354.1	0.05119	354.1	0.11	354.1	0.1077
354.2	0.16365	354.2	0.05098	354.2	0.109	354.2	0.10734
354.3	0.1637	354.3	0.05079	354.3	0.109	354.3	0.10701
354.4	0.16357	354.4	0.05058	354.4	0.108	354.4	0.1067
354.5	0.16354	354.5	0.05038	354.5	0.108	354.5	0.10637
354.6	0.16356	354.6	0.05019	354.6	0.107	354.6	0.106
354.7	0.16346	354.7	0.04995	354.7	0.107	354.7	0.10564
354.8	0.16339	354.8	0.04977	354.8	0.106	354.8	0.10523
354.9	0.16335	354.9	0.04954	354.9	0.106	354.9	0.10493
355	0.16319	355	0.04926	355	0.105	355	0.10449
355.1	0.16317	355.1	0.04905	355.1	0.105	355.1	0.10423
355.2	0.16302	355.2	0.04873	355.2	0.104	355.2	0.10381
355.3	0.16286	355.3	0.04847	355.3	0.104	355.3	0.10354
355.4	0.1629	355.4	0.04828	355.4	0.103	355.4	0.10328
355.5	0.1627	355.5	0.04801	355.5	0.103	355.5	0.103
355.6	0.16256	355.6	0.04778	355.6	0.102	355.6	0.10271
355.7	0.1624	355.7	0.04751	355.7	0.102	355.7	0.10225
355.8	0.16234	355.8	0.04733	355.8	0.102	355.8	0.1019
355.9	0.16221	355.9	0.04709	355.9	0.101	355.9	0.10158
356	0.16211	356	0.0469	356	0.101	356	0.10125
356.1	0.16202	356.1	0.04666	356.1	0.1	356.1	0.10092
356.2	0.16188	356.2	0.04642	356.2	0.1	356.2	0.10063
356.3	0.16173	356.3	0.04614	356.3	0.099	356.3	0.10023
356.4	0.16171	356.4	0.04595	356.4	0.099	356.4	0.09995
356.5	0.16164	356.5	0.04574	356.5	0.098	356.5	0.09956
356.6	0.16159	356.6	0.04555	356.6	0.098	356.6	0.09935
356.7	0.16147	356.7	0.04532	356.7	0.098	356.7	0.09903
356.8	0.16127	356.8	0.04508	356.8	0.097	356.8	0.09871
356.9	0.16119	356.9	0.04484	356.9	0.097	356.9	0.09838
357	0.16102	357	0.04461	357	0.096	357	0.09816
357.1	0.16089	357.1	0.04441	357.1	0.096	357.1	0.09792
357.2	0.16072	357.2	0.04416	357.2	0.096	357.2	0.09766
357.3	0.16055	357.3	0.04387	357.3	0.095	357.3	0.09736
357.4	0.1604	357.4	0.0436	357.4	0.095	357.4	0.09704
357.5	0.16023	357.5	0.04339	357.5	0.095	357.5	0.09679
357.6	0.16014	357.6	0.04315	357.6	0.094	357.6	0.09647
357.7	0.16014	357.7	0.04299	357.7	0.094	357.7	0.09627
357.8	0.15996	357.8	0.04276	357.8	0.094	357.8	0.09597
357.9	0.15965	357.9	0.04245	357.9	0.093	357.9	0.09561
358	0.15965	358	0.04226	358	0.093	358	0.09535
358.1	0.1595	358.1	0.04198	358.1	0.093	358.1	0.09501
358.2	0.15933	358.2	0.04173	358.2	0.092	358.2	0.09474
358.3	0.15915	358.3	0.04147	358.3	0.092	358.3	0.09445
358.4	0.15896	358.4	0.0412	358.4	0.092	358.4	0.09415
358.5	0.15886	358.5	0.04094	358.5	0.091	358.5	0.09389
358.6	0.15873	358.6	0.04071	358.6	0.091	358.6	0.09367
358.7	0.15857	358.7	0.04043	358.7	0.091	358.7	0.0934
358.8	0.15848	358.8	0.04017	358.8	0.09	358.8	0.09316
358.9	0.15819	358.9	0.03988	358.9	0.09	358.9	0.09293
359	0.15801	359	0.03961	359	0.09	359	0.09273
359.1	0.15774	359.1	0.0393	359.1	0.09	359.1	0.0924
359.2	0.15754	359.2	0.03906	359.2	0.089	359.2	0.09223
359.3	0.15737	359.3	0.03877	359.3	0.089	359.3	0.09206
359.4	0.1571	359.4	0.03849	359.4	0.089	359.4	0.09186
359.5	0.15693	359.5	0.0382	359.5	0.088	359.5	0.09158
359.6	0.15665	359.6	0.03791	359.6	0.088	359.6	0.09133
359.7	0.15652	359.7	0.03765	359.7	0.088	359.7	0.09113
359.8	0.15634	359.8	0.03739	359.8	0.088	359.8	0.09094
359.9	0.15611	359.9	0.03715	359.9	0.087	359.9	0.0908
360	0.15595	360	0.03688	360	0.087	360	0.0906
360.1	0.15561	360.1	0.03655	360.1	0.087	360.1	0.09038
360.2	0.15543	360.2	0.03625	360.2	0.086	360.2	0.09022
360.3	0.15526	360.3	0.03597	360.3	0.086	360.3	0.09005
360.4	0.15509	360.4	0.03571	360.4	0.086	360.4	0.08985
360.5	0.1548	360.5	0.03539	360.5	0.086	360.5	0.08963
360.6	0.15454	360.6	0.03511	360.6	0.085	360.6	0.08943
360.7	0.15437	360.7	0.03486	360.7	0.085	360.7	0.08931
360.8	0.15421	360.8	0.03456	360.8	0.085	360.8	0.08911
360.9	0.15392	360.9	0.03422	360.9	0.085	360.9	0.08887
361	0.15361	361	0.03392	361	0.084	361	0.08858
361.1	0.15338	361.1	0.03363	361.1	0.084	361.1	0.0884
361.2	0.15316	361.2	0.03336	361.2	0.084	361.2	0.08828
361.3	0.15293	361.3	0.03308	361.3	0.084	361.3	0.08811
361.4	0.15274	361.4	0.03277	361.4	0.083	361.4	0.08788
361.5	0.15244	361.5	0.03247	361.5	0.083	361.5	0.08765
361.6	0.15222	361.6	0.03213	361.6	0.083	361.6	0.08745
361.7	0.15187	361.7	0.03179	361.7	0.083	361.7	0.08729
361.8	0.15165	361.8	0.03152	361.8	0.083	361.8	0.08708
361.9	0.15143	361.9	0.03121	361.9	0.083	361.9	0.0869
362	0.15122	362	0.03094	362	0.082	362	0.08675
362.1	0.15105	362.1	0.03065	362.1	0.082	362.1	0.08657
362.2	0.15078	362.2	0.03038	362.2	0.082	362.2	0.08643
362.3	0.1506	362.3	0.0301	362.3	0.082	362.3	0.08629
362.4	0.15033	362.4	0.02979	362.4	0.081	362.4	0.08607
362.5	0.15004	362.5	0.02947	362.5	0.081	362.5	0.08589
362.6	0.14988	362.6	0.0292	362.6	0.081	362.6	0.08579
362.7	0.14955	362.7	0.02888	362.7	0.081	362.7	0.08556
362.8	0.14936	362.8	0.02857	362.8	0.081	362.8	0.0854
362.9	0.14923	362.9	0.02827	362.9	0.081	362.9	0.08534
363	0.14897	363	0.02794	363	0.08	363	0.08522
363.1	0.14867	363.1	0.02758	363.1	0.08	363.1	0.08508
363.2	0.14842	363.2	0.02726	363.2	0.08	363.2	0.08496
363.3	0.14821	363.3	0.02698	363.3	0.08	363.3	0.08487
363.4	0.148	363.4	0.02668	363.4	0.08	363.4	0.08477
363.5	0.14782	363.5	0.02635	363.5	0.08	363.5	0.08473
363.6	0.14751	363.6	0.02602	363.6	0.079	363.6	0.08463
363.7	0.14724	363.7	0.02572	363.7	0.079	363.7	0.08445
363.8	0.14697	363.8	0.02538	363.8	0.079	363.8	0.08432
363.9	0.14673	363.9	0.02507	363.9	0.079	363.9	0.08425
364	0.14654	364	0.0248	364	0.079	364	0.0842
364.1	0.14641	364.1	0.02453	364.1	0.079	364.1	0.08414
364.2	0.14633	364.2	0.02425	364.2	0.079	364.2	0.08399
364.3	0.14602	364.3	0.02392	364.3	0.078	364.3	0.0838
364.4	0.14582	364.4	0.02361	364.4	0.078	364.4	0.08367
364.5	0.14552	364.5	0.02327	364.5	0.078	364.5	0.08357
364.6	0.1453	364.6	0.02292	364.6	0.078	364.6	0.08348
364.7	0.14503	364.7	0.02259	364.7	0.078	364.7	0.08336
364.8	0.14477	364.8	0.02224	364.8	0.078	364.8	0.08325
364.9	0.14452	364.9	0.0219	364.9	0.078	364.9	0.08313
365	0.14424	365	0.0216	365	0.078	365	0.08299
365.1	0.14395	365.1	0.02126	365.1	0.078	365.1	0.08288
365.2	0.14365	365.2	0.02094	365.2	0.077	365.2	0.08278
365.3	0.14337	365.3	0.02067	365.3	0.077	365.3	0.08267
365.4	0.14303	365.4	0.02034	365.4	0.077	365.4	0.08249
365.5	0.14282	365.5	0.02005	365.5	0.077	365.5	0.08237
365.6	0.14272	365.6	0.01977	365.6	0.077	365.6	0.08227
365.7	0.14245	365.7	0.01945	365.7	0.077	365.7	0.08213
365.8	0.14215	365.8	0.01911	365.8	0.077	365.8	0.08204
365.9	0.14189	365.9	0.0188	365.9	0.077	365.9	0.08197
366	0.14159	366	0.0185	366	0.077	366	0.08184
366.1	0.14126	366.1	0.01817	366.1	0.076	366.1	0.08168
366.2	0.14086	366.2	0.01782	366.2	0.076	366.2	0.08155
366.3	0.14058	366.3	0.01753	366.3	0.076	366.3	0.08145
366.4	0.14036	366.4	0.01725	366.4	0.076	366.4	0.08134
366.5	0.14002	366.5	0.01691	366.5	0.076	366.5	0.08121
366.6	0.13957	366.6	0.01659	366.6	0.076	366.6	0.08108
366.7	0.13917	366.7	0.01627	366.7	0.076	366.7	0.08101
366.8	0.1389	366.8	0.016	366.8	0.076	366.8	0.08103
366.9	0.13857	366.9	0.01571	366.9	0.076	366.9	0.08092
367	0.13822	367	0.01542	367	0.076	367	0.08079
367.1	0.13773	367.1	0.01511	367.1	0.076	367.1	0.08068
367.2	0.13737	367.2	0.0148	367.2	0.076	367.2	0.08056
367.3	0.13688	367.3	0.01453	367.3	0.076	367.3	0.08037
367.4	0.13651	367.4	0.01427	367.4	0.076	367.4	0.08028
367.5	0.13614	367.5	0.01398	367.5	0.075	367.5	0.0802
367.6	0.13572	367.6	0.01372	367.6	0.075	367.6	0.08006
367.7	0.1353	367.7	0.01345	367.7	0.075	367.7	0.07994
367.8	0.1349	367.8	0.01315	367.8	0.075	367.8	0.07981
367.9	0.13446	367.9	0.01289	367.9	0.075	367.9	0.07974
368	0.13394	368	0.01263	368	0.075	368	0.07963
368.1	0.13351	368.1	0.01241	368.1	0.075	368.1	0.07962
368.2	0.13306	368.2	0.01217	368.2	0.075	368.2	0.07954
368.3	0.13261	368.3	0.01192	368.3	0.075	368.3	0.07943
368.4	0.13219	368.4	0.01169	368.4	0.075	368.4	0.07933
368.5	0.13178	368.5	0.01146	368.5	0.075	368.5	0.07926
368.6	0.13135	368.6	0.01123	368.6	0.075	368.6	0.07922
368.7	0.13093	368.7	0.011	368.7	0.075	368.7	0.0791
368.8	0.13043	368.8	0.01078	368.8	0.075	368.8	0.07897
368.9	0.12991	368.9	0.01054	368.9	0.075	368.9	0.07889
369	0.12939	369	0.01031	369	0.075	369	0.07881
369.1	0.12897	369.1	0.0101	369.1	0.075	369.1	0.07871
369.2	0.12855	369.2	0.00991	369.2	0.075	369.2	0.0787
369.3	0.12817	369.3	0.00972	369.3	0.075	369.3	0.07858
369.4	0.12767	369.4	0.00953	369.4	0.075	369.4	0.07853
369.5	0.12731	369.5	0.00935	369.5	0.075	369.5	0.07844
369.6	0.12695	369.6	0.00917	369.6	0.075	369.6	0.07837
369.7	0.12644	369.7	0.00899	369.7	0.075	369.7	0.07834
369.8	0.12605	369.8	0.00878	369.8	0.075	369.8	0.0783
369.9	0.12561	369.9	0.00858	369.9	0.075	369.9	0.07826
370	0.12523	370	0.00842	370	0.075	370	0.07826
370.1	0.12484	370.1	0.00826	370.1	0.075	370.1	0.07826
370.2	0.12445	370.2	0.00809	370.2	0.075	370.2	0.07823
370.3	0.12394	370.3	0.00794	370.3	0.075	370.3	0.07818
370.4	0.12366	370.4	0.00776	370.4	0.074	370.4	0.07819
370.5	0.12327	370.5	0.00758	370.5	0.074	370.5	0.07809
370.6	0.12283	370.6	0.0074	370.6	0.074	370.6	0.07799
370.7	0.12236	370.7	0.00721	370.7	0.074	370.7	0.07792
370.8	0.12195	370.8	0.00706	370.8	0.074	370.8	0.07785
370.9	0.12176	370.9	0.00695	370.9	0.074	370.9	0.07796
371	0.12148	371	0.00681	371	0.074	371	0.07799
371.1	0.12136	371.1	0.00671	371.1	0.074	371.1	0.07802
371.2	0.12126	371.2	0.0066	371.2	0.074	371.2	0.07817
371.3	0.12114	371.3	0.00648	371.3	0.074	371.3	0.07824
371.4	0.12098	371.4	0.00638	371.4	0.074	371.4	0.07836
371.5	0.12086	371.5	0.00628	371.5	0.074	371.5	0.07843
371.6	0.12073	371.6	0.00617	371.6	0.074	371.6	0.07849
371.7	0.12062	371.7	0.00605	371.7	0.074	371.7	0.07849
371.8	0.12044	371.8	0.00593	371.8	0.074	371.8	0.07858
371.9	0.1204	371.9	0.00583	371.9	0.074	371.9	0.07867
372	0.1203	372	0.00572	372	0.074	372	0.07878
372.1	0.1203	372.1	0.00563	372.1	0.074	372.1	0.0789
372.2	0.12038	372.2	0.00554	372.2	0.074	372.2	0.07896
372.3	0.12048	372.3	0.00545	372.3	0.074	372.3	0.07908
372.4	0.12063	372.4	0.00538	372.4	0.074	372.4	0.07919
372.5	0.12065	372.5	0.00529	372.5	0.074	372.5	0.07928
372.6	0.12074	372.6	0.00519	372.6	0.074	372.6	0.07933
372.7	0.12088	372.7	0.00511	372.7	0.074	372.7	0.07949
372.8	0.12105	372.8	0.00501	372.8	0.074	372.8	0.07959
372.9	0.12103	372.9	0.00493	372.9	0.074	372.9	0.07964
373	0.12128	373	0.00487	373	0.074	373	0.07984
373.1	0.12146	373.1	0.00479	373.1	0.074	373.1	0.07991
373.2	0.12164	373.2	0.00473	373.2	0.075	373.2	0.08004
373.3	0.12179	373.3	0.00466	373.3	0.075	373.3	0.08014
373.4	0.12179	373.4	0.00457	373.4	0.075	373.4	0.08014
373.5	0.12185	373.5	0.00448	373.5	0.075	373.5	0.08016
373.6	0.12181	373.6	0.00439	373.6	0.075	373.6	0.08019
373.7	0.12181	373.7	0.0043	373.7	0.075	373.7	0.08017
373.8	0.12177	373.8	0.00422	373.8	0.075	373.8	0.08022
373.9	0.12176	373.9	0.00413	373.9	0.075	373.9	0.08019
374	0.12174	374	0.00405	374	0.075	374	0.08017
374.1	0.12181	374.1	0.00397	374.1	0.075	374.1	0.08024
374.2	0.12174	374.2	0.00389	374.2	0.075	374.2	0.08025
374.3	0.1217	374.3	0.00381	374.3	0.075	374.3	0.08021
374.4	0.12163	374.4	0.00373	374.4	0.075	374.4	0.08024
374.5	0.12156	374.5	0.00365	374.5	0.075	374.5	0.08022
374.6	0.12155	374.6	0.00358	374.6	0.075	374.6	0.08027
374.7	0.12147	374.7	0.0035	374.7	0.075	374.7	0.0803
374.8	0.12132	374.8	0.00344	374.8	0.075	374.8	0.0803
374.9	0.12109	374.9	0.00336	374.9	0.075	374.9	0.08034
375	0.12096	375	0.0033	375	0.076	375	0.08038
375.1	0.1208	375.1	0.00323	375.1	0.076	375.1	0.0804
375.2	0.12052	375.2	0.00316	375.2	0.076	375.2	0.08032
375.3	0.12036	375.3	0.00311	375.3	0.076	375.3	0.08037
375.4	0.12013	375.4	0.00305	375.4	0.076	375.4	0.08039
375.5	0.11987	375.5	0.00299	375.5	0.076	375.5	0.08044
375.6	0.11953	375.6	0.00293	375.6	0.076	375.6	0.08045
375.7	0.11931	375.7	0.00287	375.7	0.076	375.7	0.08051
375.8	0.11902	375.8	0.00282	375.8	0.076	375.8	0.08053
375.9	0.11865	375.9	0.00276	375.9	0.076	375.9	0.08053
376	0.11826	376	0.0027	376	0.076	376	0.08055
376.1	0.11793	376.1	0.00266	376.1	0.076	376.1	0.08059
376.2	0.11753	376.2	0.00261	376.2	0.076	376.2	0.0806
376.3	0.11709	376.3	0.00256	376.3	0.076	376.3	0.08061
376.4	0.11664	376.4	0.00252	376.4	0.076	376.4	0.08063
376.5	0.11618	376.5	0.00248	376.5	0.076	376.5	0.08071
376.6	0.11565	376.6	0.00243	376.6	0.076	376.6	0.08073
376.7	0.11519	376.7	0.00239	376.7	0.076	376.7	0.08076
376.8	0.1147	376.8	0.00235	376.8	0.076	376.8	0.0808
376.9	0.11416	376.9	0.0023	376.9	0.076	376.9	0.08077
377	0.11362	377	0.00226	377	0.076	377	0.08078
377.1	0.11291	377.1	0.00222	377.1	0.076	377.1	0.08073
377.2	0.11227	377.2	0.00218	377.2	0.077	377.2	0.08068
377.3	0.11166	377.3	0.00214	377.3	0.077	377.3	0.08071
377.4	0.11102	377.4	0.0021	377.4	0.077	377.4	0.08065
377.5	0.11037	377.5	0.00206	377.5	0.077	377.5	0.08061
377.6	0.10966	377.6	0.00202	377.6	0.077	377.6	0.0806
377.7	0.10902	377.7	0.00199	377.7	0.077	377.7	0.08062
377.8	0.10829	377.8	0.00195	377.8	0.077	377.8	0.0806
377.9	0.10764	377.9	0.00192	377.9	0.076	377.9	0.08059
378	0.10686	378	0.00189	378	0.077	378	0.08051
378.1	0.10619	378.1	0.00186	378.1	0.077	378.1	0.08053
378.2	0.10549	378.2	0.00183	378.2	0.077	378.2	0.08053
378.3	0.10474	378.3	0.0018	378.3	0.077	378.3	0.08054
378.4	0.10402	378.4	0.00177	378.4	0.077	378.4	0.08049
378.5	0.10331	378.5	0.00175	378.5	0.077	378.5	0.08051
378.6	0.10259	378.6	0.00171	378.6	0.077	378.6	0.0805
378.7	0.10184	378.7	0.00169	378.7	0.077	378.7	0.08049
378.8	0.10114	378.8	0.00166	378.8	0.077	378.8	0.08047
378.9	0.1004	378.9	0.00162	378.9	0.077	378.9	0.08048
379	0.09971	379	0.00159	379	0.077	379	0.08045
379.1	0.09897	379.1	0.00157	379.1	0.077	379.1	0.08044
379.2	0.09824	379.2	0.00155	379.2	0.077	379.2	0.08046
379.3	0.09749	379.3	0.00152	379.3	0.077	379.3	0.08046
379.4	0.09675	379.4	0.0015	379.4	0.077	379.4	0.08048
379.5	0.09603	379.5	0.00148	379.5	0.077	379.5	0.08051
379.6	0.09529	379.6	0.00145	379.6	0.077	379.6	0.08047
379.7	0.09458	379.7	0.00143	379.7	0.077	379.7	0.08049
379.8	0.09381	379.8	0.00141	379.8	0.077	379.8	0.08044
379.9	0.09311	379.9	0.00139	379.9	0.077	379.9	0.08042
380	0.0924	380	0.00137	380	0.077	380	0.08042
380.1	0.09176	380.1	0.00135	380.1	0.077	380.1	0.08044
380.2	0.09108	380.2	0.00133	380.2	0.077	380.2	0.08044
380.3	0.09042	380.3	0.00131	380.3	0.077	380.3	0.08047
380.4	0.08972	380.4	0.00129	380.4	0.077	380.4	0.08051
380.5	0.08902	380.5	0.00126	380.5	0.077	380.5	0.08049
380.6	0.08829	380.6	0.00124	380.6	0.077	380.6	0.08049
380.7	0.0876	380.7	0.00121	380.7	0.077	380.7	0.08043
380.8	0.08695	380.8	0.00119	380.8	0.077	380.8	0.08042
380.9	0.08629	380.9	0.00117	380.9	0.077	380.9	0.08047
381	0.08566	381	0.00115	381	0.077	381	0.08048
381.1	0.08497	381.1	0.00114	381.1	0.077	381.1	0.08045
381.2	0.08435	381.2	0.00111	381.2	0.077	381.2	0.08043
381.3	0.08374	381.3	0.0011	381.3	0.077	381.3	0.08046
381.4	0.0831	381.4	0.00109	381.4	0.077	381.4	0.08046
381.5	0.08249	381.5	0.00107	381.5	0.077	381.5	0.08046
381.6	0.08183	381.6	0.00105	381.6	0.077	381.6	0.08044
381.7	0.08125	381.7	0.00104	381.7	0.077	381.7	0.08046
381.8	0.08068	381.8	0.00102	381.8	0.077	381.8	0.08046
381.9	0.0801	381.9	0.00101	381.9	0.077	381.9	0.0805
382	0.07948	382	0.00099	382	0.077	382	0.08051
382.1	0.0789	382.1	0.00098	382.1	0.077	382.1	0.08056
382.2	0.07831	382.2	0.00096	382.2	0.077	382.2	0.08059
382.3	0.07775	382.3	0.00095	382.3	0.077	382.3	0.08064
382.4	0.0772	382.4	0.00093	382.4	0.077	382.4	0.08069
382.5	0.07666	382.5	0.00092	382.5	0.077	382.5	0.0807
382.6	0.07608	382.6	0.00091	382.6	0.077	382.6	0.08072
382.7	0.07555	382.7	0.0009	382.7	0.077	382.7	0.08077
382.8	0.07498	382.8	0.00088	382.8	0.077	382.8	0.08072
382.9	0.07446	382.9	0.00087	382.9	0.077	382.9	0.08072
383	0.07397	383	0.00087	383	0.077	383	0.08077
383.1	0.07348	383.1	0.00086	383.1	0.077	383.1	0.08082
383.2	0.07295	383.2	0.00085	383.2	0.077	383.2	0.08087
383.3	0.07242	383.3	0.00084	383.3	0.077	383.3	0.08093
383.4	0.0719	383.4	0.00082	383.4	0.077	383.4	0.08101
383.5	0.07137	383.5	0.00081	383.5	0.078	383.5	0.08104
383.6	0.07087	383.6	0.0008	383.6	0.078	383.6	0.08108
383.7	0.07038	383.7	0.00079	383.7	0.078	383.7	0.08113
383.8	0.06987	383.8	0.00077	383.8	0.078	383.8	0.08118
383.9	0.06938	383.9	0.00076	383.9	0.078	383.9	0.08118
384	0.06889	384	0.00075	384	0.078	384	0.08124
384.1	0.06846	384.1	0.00074	384.1	0.078	384.1	0.08131
384.2	0.06796	384.2	0.00073	384.2	0.078	384.2	0.08131
384.3	0.06751	384.3	0.00072	384.3	0.078	384.3	0.08135
384.4	0.06703	384.4	0.00071	384.4	0.078	384.4	0.08137
384.5	0.06658	384.5	0.0007	384.5	0.078	384.5	0.08139
384.6	0.06615	384.6	0.00069	384.6	0.078	384.6	0.08142
384.7	0.0657	384.7	0.00068	384.7	0.078	384.7	0.08145
384.8	0.06526	384.8	0.00067	384.8	0.078	384.8	0.08151
384.9	0.0648	384.9	0.00066	384.9	0.078	384.9	0.08152
385	0.06432	385	0.00064	385	0.078	385	0.08154
385.1	0.06388	385.1	0.00063	385.1	0.078	385.1	0.08155
385.2	0.06342	385.2	0.00062	385.2	0.078	385.2	0.08158
385.3	0.06298	385.3	0.00061	385.3	0.079	385.3	0.08166
385.4	0.06251	385.4	0.0006	385.4	0.079	385.4	0.08166
385.5	0.06207	385.5	0.00059	385.5	0.079	385.5	0.08172
385.6	0.06164	385.6	0.00058	385.6	0.079	385.6	0.08174
385.7	0.06123	385.7	0.00057	385.7	0.079	385.7	0.08178
385.8	0.06078	385.8	0.00056	385.8	0.079	385.8	0.0818
385.9	0.06039	385.9	0.00055	385.9	0.079	385.9	0.08182
386	0.05999	386	0.00055	386	0.079	386	0.08185
386.1	0.05955	386.1	0.00054	386.1	0.079	386.1	0.08186
386.2	0.05913	386.2	0.00053	386.2	0.079	386.2	0.08191
386.3	0.05868	386.3	0.00052	386.3	0.079	386.3	0.08193
386.4	0.05826	386.4	0.00051	386.4	0.079	386.4	0.08199
386.5	0.05782	386.5	0.0005	386.5	0.079	386.5	0.082
386.6	0.0574	386.6	0.00049	386.6	0.079	386.6	0.08203
386.7	0.05703	386.7	0.00049	386.7	0.079	386.7	0.08211
386.8	0.05662	386.8	0.00048	386.8	0.08	386.8	0.08218
386.9	0.05624	386.9	0.00047	386.9	0.08	386.9	0.08222
387	0.05586	387	0.00047	387	0.08	387	0.08233
387.1	0.05544	387.1	0.00046	387.1	0.08	387.1	0.08237
387.2	0.05509	387.2	0.00046	387.2	0.08	387.2	0.08245
387.3	0.05471	387.3	0.00045	387.3	0.08	387.3	0.08247
387.4	0.05433	387.4	0.00044	387.4	0.08	387.4	0.08257
387.5	0.05396	387.5	0.00044	387.5	0.08	387.5	0.08261
387.6	0.05357	387.6	0.00043	387.6	0.08	387.6	0.08268
387.7	0.05322	387.7	0.00043	387.7	0.08	387.7	0.08274
387.8	0.05284	387.8	0.00042	387.8	0.08	387.8	0.08282
387.9	0.05252	387.9	0.00042	387.9	0.08	387.9	0.08292
388	0.05215	388	0.00042	388	0.08	388	0.08297
388.1	0.05178	388.1	0.00041	388.1	0.081	388.1	0.08302
388.2	0.05144	388.2	0.0004	388.2	0.081	388.2	0.0831
388.3	0.0511	388.3	0.0004	388.3	0.081	388.3	0.08316
388.4	0.05076	388.4	0.00039	388.4	0.081	388.4	0.08323
388.5	0.05042	388.5	0.00039	388.5	0.081	388.5	0.08326
388.6	0.05009	388.6	0.00038	388.6	0.081	388.6	0.08332
388.7	0.04974	388.7	0.00038	388.7	0.081	388.7	0.08337
388.8	0.04942	388.8	0.00037	388.8	0.081	388.8	0.08342
388.9	0.04916	388.9	0.00037	388.9	0.081	388.9	0.0835
389	0.04886	389	0.00037	389	0.081	389	0.08356
389.1	0.04851	389.1	0.00036	389.1	0.081	389.1	0.08356
389.2	0.04816	389.2	0.00035	389.2	0.082	389.2	0.08361
389.3	0.04781	389.3	0.00035	389.3	0.082	389.3	0.08366
389.4	0.04748	389.4	0.00034	389.4	0.082	389.4	0.08372
389.5	0.04716	389.5	0.00034	389.5	0.082	389.5	0.08374
389.6	0.04685	389.6	0.00033	389.6	0.082	389.6	0.0838
389.7	0.04649	389.7	0.00032	389.7	0.082	389.7	0.0838
389.8	0.04618	389.8	0.00032	389.8	0.082	389.8	0.08386
389.9	0.04585	389.9	0.00032	389.9	0.082	389.9	0.08391
390	0.04557	390	0.00031	390	0.082	390	0.08402
390.1	0.04528	390.1	0.00031	390.1	0.082	390.1	0.08404
390.2	0.04497	390.2	0.0003	390.2	0.082	390.2	0.08409
390.3	0.04466	390.3	0.0003	390.3	0.082	390.3	0.08407
390.4	0.04433	390.4	0.00029	390.4	0.083	390.4	0.08414
390.5	0.04407	390.5	0.00029	390.5	0.083	390.5	0.08422
390.6	0.04377	390.6	0.00029	390.6	0.083	390.6	0.08426
390.7	0.04348	390.7	0.00028	390.7	0.083	390.7	0.08427
390.8	0.04323	390.8	0.00028	390.8	0.083	390.8	0.08435
390.9	0.04294	390.9	0.00028	390.9	0.083	390.9	0.08436
391	0.04265	391	0.00028	391	0.083	391	0.08445
391.1	0.04238	391.1	0.00027	391.1	0.083	391.1	0.08453
391.2	0.04213	391.2	0.00027	391.2	0.083	391.2	0.08461
391.3	0.04185	391.3	0.00027	391.3	0.083	391.3	0.08467
391.4	0.04155	391.4	0.00027	391.4	0.083	391.4	0.08473
391.5	0.0413	391.5	0.00026	391.5	0.084	391.5	0.08481
391.6	0.04108	391.6	0.00026	391.6	0.084	391.6	0.0849
391.7	0.04087	391.7	0.00026	391.7	0.084	391.7	0.085
391.8	0.04061	391.8	0.00026	391.8	0.084	391.8	0.08503
391.9	0.0404	391.9	0.00025	391.9	0.084	391.9	0.08509
392	0.04015	392	0.00025	392	0.084	392	0.08515
392.1	0.03992	392.1	0.00025	392.1	0.084	392.1	0.0852
392.2	0.03967	392.2	0.00025	392.2	0.084	392.2	0.08525
392.3	0.03939	392.3	0.00024	392.3	0.084	392.3	0.08531
392.4	0.03918	392.4	0.00024	392.4	0.084	392.4	0.08533
392.5	0.03894	392.5	0.00024	392.5	0.084	392.5	0.08538
392.6	0.03873	392.6	0.00024	392.6	0.085	392.6	0.08549
392.7	0.0385	392.7	0.00024	392.7	0.085	392.7	0.08557
392.8	0.0383	392.8	0.00024	392.8	0.085	392.8	0.08569
392.9	0.0381	392.9	0.00023	392.9	0.085	392.9	0.0857
393	0.03785	393	0.00023	393	0.085	393	0.08576
393.1	0.03766	393.1	0.00023	393.1	0.085	393.1	0.08583
393.2	0.03744	393.2	0.00023	393.2	0.085	393.2	0.08595
393.3	0.03723	393.3	0.00022	393.3	0.085	393.3	0.08607
393.4	0.03703	393.4	0.00022	393.4	0.085	393.4	0.08612
393.5	0.03683	393.5	0.00022	393.5	0.085	393.5	0.08617
393.6	0.03663	393.6	0.00022	393.6	0.085	393.6	0.08625
393.7	0.03643	393.7	0.00022	393.7	0.085	393.7	0.08631
393.8	0.03626	393.8	0.00022	393.8	0.085	393.8	0.08638
393.9	0.03604	393.9	0.00022	393.9	0.086	393.9	0.08641
394	0.03586	394	0.00022	394	0.086	394	0.08649
394.1	0.03565	394.1	0.00021	394.1	0.086	394.1	0.08656
394.2	0.03541	394.2	0.00021	394.2	0.086	394.2	0.08656
394.3	0.03522	394.3	0.00021	394.3	0.086	394.3	0.0866
394.4	0.03502	394.4	0.00021	394.4	0.086	394.4	0.08666
394.5	0.03482	394.5	0.00021	394.5	0.086	394.5	0.0867
394.6	0.03464	394.6	0.00021	394.6	0.086	394.6	0.08681
394.7	0.03449	394.7	0.00021	394.7	0.086	394.7	0.08689
394.8	0.03434	394.8	0.0002	394.8	0.086	394.8	0.08702
394.9	0.03416	394.9	0.0002	394.9	0.086	394.9	0.08709
395	0.03397	395	0.0002	395	0.086	395	0.08715
395.1	0.03377	395.1	0.0002	395.1	0.087	395.1	0.08722
395.2	0.03359	395.2	0.0002	395.2	0.087	395.2	0.08724
395.3	0.03341	395.3	0.0002	395.3	0.087	395.3	0.08732
395.4	0.0332	395.4	0.00019	395.4	0.087	395.4	0.08738
395.5	0.03304	395.5	0.00019	395.5	0.087	395.5	0.08741
395.6	0.03285	395.6	0.00019	395.6	0.087	395.6	0.08745
395.7	0.03265	395.7	0.00019	395.7	0.087	395.7	0.08746
395.8	0.03246	395.8	0.00018	395.8	0.087	395.8	0.08742
395.9	0.03229	395.9	0.00018	395.9	0.087	395.9	0.08749
396	0.03214	396	0.00018	396	0.087	396	0.08755
396.1	0.03198	396.1	0.00018	396.1	0.088	396.1	0.08759
396.2	0.03181	396.2	0.00018	396.2	0.088	396.2	0.08765
396.3	0.03163	396.3	0.00018	396.3	0.088	396.3	0.08768
396.4	0.03148	396.4	0.00017	396.4	0.088	396.4	0.08773
396.5	0.0313	396.5	0.00017	396.5	0.088	396.5	0.08779
396.6	0.03116	396.6	0.00017	396.6	0.088	396.6	0.08785
396.7	0.031	396.7	0.00017	396.7	0.088	396.7	0.08793
396.8	0.03085	396.8	0.00017	396.8	0.088	396.8	0.08801
396.9	0.03069	396.9	0.00017	396.9	0.088	396.9	0.0881
397	0.03054	397	0.00017	397	0.088	397	0.08815
397.1	0.03038	397.1	0.00017	397.1	0.089	397.1	0.08818
397.2	0.03025	397.2	0.00017	397.2	0.089	397.2	0.08825
397.3	0.03012	397.3	0.00017	397.3	0.089	397.3	0.08827
397.4	0.02998	397.4	0.00017	397.4	0.089	397.4	0.08836
397.5	0.02984	397.5	0.00017	397.5	0.089	397.5	0.08843
397.6	0.02968	397.6	0.00016	397.6	0.089	397.6	0.08839
397.7	0.02957	397.7	0.00016	397.7	0.089	397.7	0.08848
397.8	0.02944	397.8	0.00016	397.8	0.089	397.8	0.0885
397.9	0.02932	397.9	0.00016	397.9	0.089	397.9	0.08857
398	0.0292	398	0.00016	398	0.089	398	0.08863
398.1	0.02908	398.1	0.00016	398.1	0.089	398.1	0.0887
398.2	0.02894	398.2	0.00016	398.2	0.089	398.2	0.08876
398.3	0.02886	398.3	0.00016	398.3	0.089	398.3	0.08883
398.4	0.02872	398.4	0.00016	398.4	0.09	398.4	0.08888
398.5	0.02857	398.5	0.00016	398.5	0.09	398.5	0.08888
398.6	0.02843	398.6	0.00016	398.6	0.09	398.6	0.08891
398.7	0.0283	398.7	0.00015	398.7	0.09	398.7	0.08896
398.8	0.02817	398.8	0.00015	398.8	0.09	398.8	0.08905
398.9	0.02808	398.9	0.00015	398.9	0.09	398.9	0.08911
399	0.02794	399	0.00015	399	0.09	399	0.0891
399.1	0.0278	399.1	0.00015	399.1	0.09	399.1	0.08911
399.2	0.0277	399.2	0.00015	399.2	0.09	399.2	0.08921
399.3	0.0276	399.3	0.00015	399.3	0.09	399.3	0.08926
399.4	0.02748	399.4	0.00014	399.4	0.09	399.4	0.08924
399.5	0.02736	399.5	0.00014	399.5	0.09	399.5	0.0893
399.6	0.02724	399.6	0.00014	399.6	0.091	399.6	0.08934
399.7	0.02714	399.7	0.00014	399.7	0.091	399.7	0.08941
[truncated: 2,003 more rows]

## Sheet: Fig. 4b
S-Δ/PyrDMF				R-Δ/PyrDMF
Wavelength	CD	Abs		Wavelength	CD	Abs
600	-3.37904	0.09878		600	3.36297	0.05629
599	-3.11768	0.09859		599	3.33479	0.05631
598	-3.13993	0.09872		598	3.35083	0.05635
597	-3.14793	0.09879		597	3.18466	0.0565
596	-3.11002	0.09903		596	3.09209	0.05663
595	-3.35536	0.09889		595	2.92567	0.05674
594	-3.41841	0.09882		594	2.8123	0.05699
593	-3.56405	0.09896		593	2.76697	0.0571
592	-3.70644	0.0989		592	2.83621	0.057
591	-3.7547	0.09893		591	2.81866	0.05711
590	-3.74864	0.09909		590	2.72039	0.0573
589	-3.81576	0.09909		589	2.74282	0.05728
588	-3.85493	0.09905		588	2.81134	0.05715
587	-3.75148	0.09906		587	2.9125	0.0571
586	-3.74337	0.09914		586	2.93416	0.05708
585	-3.95602	0.09917		585	2.88094	0.05717
584	-3.86865	0.09928		584	2.89273	0.05729
583	-4.06243	0.09938		583	2.93427	0.05718
582	-4.12851	0.09933		582	2.86233	0.05724
581	-4.38643	0.09919		581	2.80273	0.05727
580	-4.47955	0.09925		580	2.77425	0.05734
579	-4.57086	0.09919		579	2.61123	0.05737
578	-4.80114	0.09933		578	2.49058	0.0574
577	-4.61771	0.09935		577	2.51491	0.05737
576	-4.64842	0.09913		576	2.39001	0.05744
575	-4.73387	0.09894		575	2.23075	0.05737
574	-4.91024	0.09881		574	2.12534	0.05728
573	-4.74896	0.09869		573	2.28384	0.05722
572	-4.76493	0.09839		572	2.22848	0.05713
571	-4.6756	0.09816		571	2.31779	0.0571
570	-4.52082	0.09763		570	2.40471	0.05691
569	-4.51068	0.09744		569	2.35147	0.05689
568	-4.45516	0.09741		568	2.30079	0.05677
567	-4.28765	0.09719		567	2.34281	0.0567
566	-4.07309	0.09702		566	2.39637	0.0566
565	-3.95207	0.09724		565	2.36508	0.0567
564	-3.81575	0.09763		564	2.27363	0.05679
563	-3.71563	0.09769		563	2.21335	0.05698
562	-3.65169	0.09777		562	2.13684	0.05734
561	-3.50891	0.09801		561	2.13168	0.05761
560	-3.53847	0.09826		560	2.07186	0.05782
559	-3.38183	0.09854		559	2.10211	0.05803
558	-3.42085	0.09882		558	2.13685	0.05852
557	-3.44942	0.09892		557	2.09647	0.05879
556	-3.42915	0.09899		556	2.16308	0.05916
555	-3.33603	0.09923		555	2.17175	0.05946
554	-3.34415	0.09966		554	2.15667	0.05983
553	-3.37189	0.09988		553	2.2425	0.06005
552	-3.29565	0.10017		552	2.37784	0.0603
551	-3.53145	0.10066		551	2.45514	0.0608
550	-3.56091	0.10091		550	2.59207	0.06109
549	-3.55415	0.10139		549	2.63115	0.06136
548	-3.66067	0.1017		548	2.68909	0.0617
547	-3.8618	0.102		547	2.89576	0.06199
546	-4.04621	0.10246		546	2.99054	0.06227
545	-4.24077	0.10285		545	3.05742	0.06253
544	-4.38449	0.10309		544	3.16336	0.06284
543	-4.21063	0.1035		543	3.22387	0.06297
542	-4.30727	0.10407		542	3.20584	0.06316
541	-4.42911	0.10433		541	3.23494	0.06333
540	-4.38112	0.10502		540	3.40483	0.06386
539	-4.44154	0.10535		539	3.31534	0.06407
538	-4.38784	0.10575		538	3.27969	0.06447
537	-4.27248	0.10615		537	3.24975	0.06483
536	-4.32683	0.10702		536	3.29348	0.06537
535	-4.41596	0.10746		535	3.34459	0.06592
534	-4.3731	0.108		534	3.40474	0.06667
533	-4.19355	0.10869		533	3.44075	0.06747
532	-4.23062	0.10902		532	3.41742	0.06802
531	-4.2854	0.10976		531	3.4926	0.0688
530	-4.29539	0.11026		530	3.6934	0.06947
529	-4.37421	0.11082		529	3.80256	0.07005
528	-4.32675	0.11174		528	3.87076	0.07114
527	-4.40981	0.1124		527	4.02506	0.07214
526	-4.53802	0.1132		526	4.09385	0.07311
525	-4.63078	0.11443		525	4.27901	0.07438
524	-4.69421	0.11544		524	4.5076	0.0755
523	-4.8299	0.11665		523	4.76918	0.07701
522	-4.93398	0.11789		522	5.01844	0.0786
521	-5.09994	0.11936		521	5.38205	0.08047
520	-5.26695	0.12085		520	5.68368	0.08263
519	-5.59823	0.12268		519	5.94357	0.08485
518	-6.12146	0.1246		518	6.29428	0.08721
517	-6.54201	0.1265		517	6.72915	0.08988
516	-7.05721	0.12862		516	7.23651	0.09276
515	-7.47741	0.13102		515	7.79641	0.09573
514	-8.00943	0.13363		514	8.37147	0.09899
513	-8.61072	0.13659		513	8.86683	0.10268
512	-9.40736	0.13943		512	9.54302	0.1065
511	-10.089	0.14268		511	10.3493	0.11055
510	-10.6689	0.14608		510	11.3256	0.11527
509	-11.472	0.14975		509	12.3355	0.12013
508	-12.3532	0.15382		508	13.4242	0.12526
507	-13.1923	0.15833		507	14.4417	0.13096
506	-14.0941	0.16266		506	15.6918	0.13687
505	-14.9072	0.16759		505	17.0183	0.14307
504	-15.8032	0.17285		504	18.4046	0.14977
503	-16.7922	0.17859		503	19.9306	0.1571
502	-17.8255	0.18451		502	21.4848	0.16492
501	-18.9063	0.19077		501	23.1104	0.17296
500	-19.9702	0.19758		500	24.8393	0.18154
499	-21.2519	0.20445		499	26.5847	0.19042
498	-22.5129	0.21159		498	28.4172	0.19975
497	-23.8424	0.21905		497	30.3052	0.20937
496	-25.1405	0.22642		496	32.223	0.21885
495	-26.3216	0.23384		495	34.1402	0.22849
494	-27.5068	0.24162		494	36.0046	0.23838
493	-28.653	0.24934		493	37.9419	0.24822
492	-29.7363	0.25674		492	39.7731	0.25791
491	-30.7435	0.26428		491	41.7383	0.26745
490	-31.8113	0.27176		490	43.5466	0.2772
489	-32.7362	0.27923		489	45.1996	0.28667
488	-33.7252	0.28679		488	46.6994	0.29606
487	-34.6012	0.29418		487	48.1388	0.30549
486	-35.5344	0.30159		486	49.3977	0.31478
485	-36.3086	0.3088		485	50.5248	0.32366
484	-36.841	0.31582		484	51.4968	0.33259
483	-37.5475	0.32324		483	52.2472	0.34168
482	-38.015	0.33055		482	52.8995	0.35094
481	-38.4862	0.33794		481	53.3665	0.36008
480	-38.7032	0.34482		480	53.8198	0.36866
479	-38.942	0.35152		479	53.988	0.37675
478	-38.998	0.35772		478	54.0744	0.38461
477	-39.0581	0.36388		477	54.0014	0.39211
476	-39.0781	0.36998		476	53.7887	0.39943
475	-38.7907	0.37592		475	53.4386	0.40641
474	-38.6779	0.38153		474	52.8967	0.41322
473	-38.2802	0.38714		473	52.3862	0.42007
472	-38.0087	0.3923		472	51.6432	0.42638
471	-37.6682	0.39739		471	50.7859	0.43243
470	-37.2997	0.40175		470	49.9193	0.43778
469	-36.971	0.40584		469	49.1154	0.44261
468	-36.3495	0.40922		468	48.214	0.44703
467	-36.0066	0.41226		467	47.378	0.45084
466	-35.49	0.41518		466	46.5024	0.45433
465	-34.9034	0.41783		465	45.4624	0.45749
464	-34.2937	0.42027		464	44.3711	0.46052
463	-33.4719	0.42277		463	43.372	0.46352
462	-32.6806	0.42504		462	42.2309	0.46619
461	-31.789	0.42705		461	40.946	0.46855
460	-31.0842	0.42879		460	39.6996	0.47056
459	-30.3685	0.43059		459	38.3761	0.47266
458	-29.5617	0.43235		458	37.0421	0.47468
457	-28.7532	0.43405		457	35.8003	0.47651
456	-27.8872	0.43572		456	34.6242	0.4782
455	-27.1122	0.43717		455	33.5097	0.47973
454	-26.4366	0.43815		454	32.4534	0.48111
453	-25.7749	0.439		453	31.4288	0.48243
452	-25.1166	0.4402		452	30.5747	0.48385
451	-24.4792	0.44118		451	29.7032	0.48495
450	-23.8964	0.44207		450	28.9214	0.48591
449	-23.4434	0.44248		449	28.142	0.48677
448	-23.0645	0.44303		448	27.4478	0.48771
447	-22.6946	0.44351		447	26.7489	0.48849
446	-22.1379	0.44427		446	26.0927	0.48933
445	-21.7586	0.44482		445	25.5488	0.48985
444	-21.1917	0.44502		444	25.0743	0.49027
443	-20.7896	0.44538		443	24.5634	0.49076
442	-20.3093	0.44563		442	24.0649	0.49115
441	-19.8904	0.446		441	23.6516	0.49163
440	-19.546	0.44632		440	23.1753	0.49201
439	-19.0977	0.44653		439	22.7119	0.49227
438	-18.5194	0.44646		438	22.1445	0.49252
437	-18.0199	0.44653		437	21.4946	0.49272
436	-17.7519	0.44695		436	20.9319	0.4929
435	-17.2855	0.44656		435	20.3709	0.49276
434	-17.0934	0.44636		434	19.7572	0.49263
433	-16.7763	0.4464		433	19.1161	0.4926
432	-16.416	0.44634		432	18.4616	0.4925
431	-16.0139	0.44616		431	17.7649	0.49226
430	-15.6814	0.44623		430	17.19	0.49195
429	-15.572	0.44622		429	16.4885	0.49169
428	-15.3531	0.44565		428	15.8686	0.49132
427	-15.2305	0.44547		427	15.3026	0.49087
426	-14.958	0.44541		426	14.8914	0.49061
425	-14.8191	0.44495		425	14.4565	0.49015
424	-14.6224	0.44449		424	14.1302	0.48952
423	-14.5469	0.44389		423	13.8737	0.48866
422	-14.5017	0.44321		422	13.6422	0.48794
421	-14.3564	0.4425		421	13.4654	0.48707
420	-14.306	0.44172		420	13.3838	0.48609
419	-14.2602	0.4406		419	13.4091	0.48511
418	-14.232	0.43971		418	13.347	0.48401
417	-14.2596	0.43867		417	13.4382	0.48266
416	-14.311	0.43742		416	13.682	0.48126
415	-14.461	0.43608		415	13.7223	0.47991
414	-14.3664	0.4351		414	13.7952	0.47857
413	-14.2867	0.43378		413	13.8052	0.4771
412	-14.2751	0.43253		412	13.9926	0.4757
411	-14.1564	0.43118		411	14.1399	0.47417
410	-14.1125	0.42974		410	14.3096	0.47241
409	-13.902	0.42803		409	14.4244	0.47061
408	-13.8035	0.42628		408	14.5942	0.46858
407	-13.636	0.42478		407	14.7169	0.46665
406	-13.4666	0.42279		406	14.9742	0.46453
405	-13.2663	0.42077		405	15.24	0.46228
404	-13.0991	0.4188		404	15.4044	0.46004
403	-13.1263	0.41722		403	15.5484	0.45798
402	-13.096	0.41541		402	15.7736	0.45591
401	-13.1873	0.41363		401	16.0128	0.45374
400	-13.1423	0.41185		400	16.0961	0.45138
399	-13.1653	0.4097		399	16.2886	0.44896
398	-13.1743	0.40767		398	16.4875	0.44643
397	-13.3519	0.40573		397	16.6823	0.44403
396	-13.685	0.40352		396	16.93	0.44136
395	-13.8199	0.40131		395	17.1636	0.43875
394	-14.0674	0.3991		394	17.3724	0.43599
393	-14.207	0.39669		393	17.5594	0.43326
392	-14.4616	0.39451		392	17.8061	0.43065
391	-14.5761	0.39221		391	18.0779	0.42796
390	-14.7877	0.38983		390	18.3436	0.42533
389	-15.0605	0.38759		389	18.571	0.42273
388	-15.181	0.38537		388	18.8453	0.42023
387	-15.4077	0.38305		387	19.0462	0.41776
386	-15.4708	0.38096		386	19.1816	0.41552
385	-15.6713	0.37916		385	19.2954	0.4134
384	-15.7674	0.37737		384	19.4453	0.41152
383	-15.7745	0.37581		383	19.5624	0.40971
382	-15.821	0.37445		382	19.5942	0.40804
381	-15.9524	0.37345		381	19.5136	0.40658
380	-15.8577	0.37244		380	19.5703	0.40498
379	-15.8413	0.37154		379	19.4957	0.40359
378	-15.7901	0.37122		378	19.6282	0.40251
377	-15.6107	0.37106		377	19.8436	0.40162
376	-15.4936	0.37139		376	20.0028	0.40106
375	-15.6465	0.37195		375	20.1114	0.40072
374	-15.6473	0.37284		374	20.1626	0.40098
373	-15.5083	0.37414		373	20.3317	0.40142
372	-15.6457	0.37599		372	20.5287	0.40258
371	-15.5871	0.37883		371	20.7892	0.40458
370	-15.6103	0.3823		370	20.8968	0.40697
369	-15.6329	0.38657		369	21.0155	0.41015
368	-15.7104	0.39226		368	21.0056	0.41414
367	-15.5863	0.39896		367	21.0564	0.41941
366	-15.5339	0.40647		366	21.1594	0.42522
365	-15.3694	0.41452		365	21.1136	0.43146
364	-15.1764	0.42329		364	20.86	0.43828
363	-14.9699	0.43221		363	20.6705	0.44538
362	-14.6825	0.44193		362	20.5129	0.45328
361	-14.2055	0.45196		361	20.1205	0.46152
360	-13.5417	0.46243		360	19.675	0.4702
359	-12.9694	0.47363		359	18.8716	0.4795
358	-12.3533	0.48498		358	17.9638	0.48897
357	-11.4201	0.49633		357	16.898	0.49844
356	-10.8695	0.50778		356	15.8397	0.50843
355	-9.92204	0.51931		355	14.5599	0.51838
354	-8.91362	0.53057		354	13.0059	0.52821
353	-8.03686	0.54196		353	11.3341	0.5381
352	-7.17486	0.55352		352	9.4971	0.54834
351	-6.19321	0.56464		351	7.69412	0.5581
350	-5.19909	0.57601		350	5.92581	0.56813
349	-4.28064	0.58714		349	4.13904	0.57787
348	-3.21887	0.59827		348	2.46033	0.58761
347	-2.15689	0.60902		347	0.79298	0.59698
346	-1.505	0.61974		346	-0.89562	0.60624
345	-0.98307	0.63038		345	-2.41109	0.61521
344	-0.4214	0.64079		344	-3.68819	0.62413
343	-0.04704	0.65048		343	-4.78741	0.63234
342	0.14034	0.65929		342	-5.83516	0.63971
341	0.36162	0.66759		341	-6.5179	0.64671
340	0.51295	0.67557		340	-7.12041	0.6532
339	0.21413	0.68315		339	-7.43095	0.65929
338	0.16977	0.69012		338	-7.56431	0.66463
337	0.09447	0.69625		337	-7.49788	0.66951
336	0.12215	0.7018		336	-7.29219	0.67369
335	-0.10533	0.70703		335	-6.94011	0.67743
334	-0.21614	0.71198		334	-6.38751	0.68086
333	-0.34721	0.71633		333	-5.8071	0.68385
332	-0.80107	0.72029		332	-5.44202	0.68645
331	-0.98158	0.72388		331	-5.02916	0.68886
330	-1.01347	0.72719		330	-4.67796	0.69108
329	-1.20346	0.73005		329	-4.37904	0.69296
328	-1.34286	0.73282		328	-3.87981	0.6948
327	-1.43247	0.73547		327	-3.71062	0.69654
326	-1.7126	0.73773		326	-3.47773	0.69816
325	-1.82527	0.73961		325	-3.51058	0.69931
324	-2.00936	0.74113		324	-3.34066	0.70033
323	-1.79241	0.74229		323	-3.20282	0.70107
322	-1.59462	0.74297		322	-3.04755	0.70137
321	-1.72032	0.74352		321	-2.90166	0.70143
320	-1.90315	0.74344		320	-2.96266	0.70105
319	-1.96112	0.74292		319	-2.89829	0.70036
318	-1.52593	0.7417		318	-2.8631	0.69905
317	-1.32432	0.74007		317	-2.76503	0.69742
316	-1.13657	0.73799		316	-2.57248	0.69547
315	-1.17826	0.73563		315	-2.60319	0.69306
314	-0.95287	0.73316		314	-2.51574	0.69038
313	-0.53548	0.73053		313	-2.4396	0.68765
312	-0.3085	0.72797		312	-2.43299	0.68497
311	-0.14461	0.72537		311	-2.43169	0.68217
310	-0.03783	0.72281		310	-2.31764	0.67938
309	-0.22855	0.72047		309	-2.25047	0.6766
308	-0.32157	0.71788		308	-2.45398	0.67378
307	-0.17027	0.71532		307	-2.51791	0.67083
306	0.1508	0.71236		306	-2.69405	0.66771
305	-0.01988	0.70955		305	-2.85945	0.66461
304	0.35048	0.70643		304	-2.85579	0.66113
303	0.25233	0.70325		303	-2.99586	0.65792
302	0.40013	0.70018		302	-2.91614	0.65459
301	0.67426	0.69699		301	-3.01516	0.65133
300	1.40936	0.69388		300	-3.06172	0.64804
299	1.52759	0.69074		299	-2.77586	0.64479
298	1.74255	0.6874		298	-2.67506	0.64134
297	1.65651	0.68361		297	-2.61859	0.63763
296	1.33781	0.67971		296	-2.63702	0.63393
295	1.36692	0.67597		295	-2.5989	0.63009
294	1.51799	0.67186		294	-2.66104	0.62597
293	0.99535	0.66792		293	-2.69187	0.62196
292	0.74866	0.66402		292	-2.70217	0.61793
291	0.36758	0.6602		291	-3.02698	0.61396
290	0.49796	0.65647		290	-3.06199	0.60999
289	0.80657	0.65295		289	-2.9954	0.60624
288	1.53947	0.64965		288	-3.40666	0.6027
287	2.08166	0.64635		287	-3.42918	0.59922
286	2.38203	0.64351		286	-3.8684	0.59614
285	2.22549	0.6405		285	-4.00519	0.59307
284	2.55574	0.63733		284	-4.40715	0.59001
283	2.94824	0.63453		283	-4.73468	0.587
282	2.86246	0.63183		282	-5.10767	0.58427
281	3.42275	0.62909		281	-5.62404	0.58151
280	3.2682	0.6265		280	-5.90299	0.57887
279	3.29692	0.62417		279	-6.13773	0.57641
278	3.4978	0.62213		278	-6.28839	0.57426
277	4.06458	0.62026		277	-6.30021	0.57234
276	4.44288	0.61855		276	-6.30993	0.5708
275	4.27391	0.6171		275	-6.66077	0.56948
274	3.96078	0.61559		274	-6.47554	0.5682
273	3.56054	0.61399		273	-6.11954	0.56683
272	3.42849	0.61266		272	-5.82072	0.56546
271	3.70866	0.611		271	-5.74008	0.56394
270	3.14168	0.60925		270	-5.37115	0.56219
269	2.14969	0.60723		269	-5.18124	0.56031
268	0.70822	0.60513		268	-4.53354	0.55822
267	0.72601	0.60276		267	-4.39018	0.55587
266	0.19655	0.60027		266	-4.03172	0.55331
265	0.23643	0.59771		265	-3.4892	0.55069
264	-0.41251	0.5948		264	-3.41242	0.5478
263	-0.50314	0.59143		263	-3.38622	0.5445
262	-0.90871	0.58773		262	-3.10894	0.54079
261	-0.44399	0.58341		261	-2.29734	0.5365
260	-0.3789	0.57859		260	-2.62236	0.53162
259	-0.54873	0.5731		259	-2.8124	0.52613
258	-1.05291	0.56738		258	-2.29523	0.52018
257	-1.71854	0.56116		257	-2.29346	0.51382
256	-1.5745	0.55493		256	-2.18321	0.50762
255	-2.16706	0.54855		255	-2.13532	0.50132
254	-2.63785	0.54244		254	-1.8871	0.49516
253	-3.00652	0.53678		253	-1.65544	0.48945
252	-3.47612	0.53138		252	-1.71713	0.48398
251	-1.84187	0.52673		251	-1.30552	0.4792
250	-1.81885	0.52227		250	-1.05759	0.47463
249	-0.20926	0.51828		249	-1.30822	0.47057
248	0.32063	0.51469		248	-0.88538	0.46688
247	-0.44295	0.5115		247	-0.1905	0.46338
246	-1.68179	0.50845		246	-0.36129	0.4602
245	-1.67603	0.5054		245	-0.07465	0.45714
244	-1.88043	0.50251		244	0.58556	0.4542
243	-3.26533	0.4996		243	0.76645	0.45122
242	-3.11483	0.49689		242	1.65661	0.44845
241	-4.72957	0.4944		241	2.19652	0.44584
240	-5.56306	0.49248		240	2.3567	0.4435
239	-5.69357	0.49079		239	2.48606	0.44162
238	-4.67943	0.48947		238	2.64337	0.44014
237	-4.75923	0.48873		237	2.43	0.43904
236	-4.33078	0.48818		236	2.30795	0.43799
235	-5.52174	0.48782		235	2.90941	0.43718
234	-6.60956	0.48765		234	2.36384	0.43649
233	-7.06964	0.48731		233	1.56289	0.4358
232	-6.76757	0.48678		232	2.53171	0.43513
231	-6.24264	0.48643		231	2.80118	0.43408
230	-6.5565	0.48592		230	3.24444	0.43274
229	-6.93451	0.48515		229	1.97797	0.43115
228	-5.08303	0.48419		228	2.30509	0.42957
227	-3.1751	0.48297		227	2.20276	0.42771
226	-3.08921	0.4816		226	1.36692	0.42557
225	-3.2417	0.48012		225	1.11746	0.42327
224	-1.55573	0.47858		224	0.48299	0.42088
223	-0.30099	0.47689		223	0.22267	0.41844
222	-1.51231	0.4749		222	0.22602	0.41586
221	-0.1627	0.4728		221	-1.06939	0.41312
220	-0.86861	0.47078		220	-1.87025	0.41024
219	-0.3669	0.46843		219	-2.06123	0.40712
218	1.29814	0.46575		218	-0.82926	0.40359
217	1.33014	0.46289		217	-0.36034	0.39985
216	0.5122	0.45952		216	-1.99735	0.3956
215	4.21326	0.45566		215	-2.74099	0.39087
214	5.21765	0.45153		214	-2.11525	0.38584
213	4.18694	0.44714		213	-3.87414	0.38056
212	3.38518	0.44235		212	-3.82748	0.37495
211	4.457	0.4375		211	-5.24987	0.36916
210	0.01781	0.43267		210	-7.74094	0.36333
209	-2.22986	0.42758		209	-6.77422	0.35736
208	-2.37827	0.42235		208	-6.29675	0.35131
207	-4.91364	0.41718		207	-4.67631	0.34524
206	-2.03852	0.41194		206	-7.87335	0.33925
205	-0.32458	0.40658		205	-3.60115	0.33302
204	-4.12987	0.40092		204	-2.57872	0.32642
203	-5.84838	0.39506		203	-0.73388	0.31963
202	0.93407	0.38874		202	3.5468	0.31247
201	8.07074	0.38249		201	4.74928	0.30508
200	4.16726	0.37625		200	6.80149	0.29748

## Sheet: Fig. 4c
S-Δ/PyrNMP				R-Δ/PyrNMP
Wavelength	CD	Abs		Wavelength	CD	Abs
600	-26.8494	0.20181		600	12.5653	0.10176
599	-26.9334	0.20202		599	12.4896	0.10163
598	-26.9873	0.2021		598	12.4735	0.1016
597	-26.9347	0.20244		597	12.4168	0.10175
596	-26.7706	0.20283		596	12.5125	0.10176
595	-26.6851	0.20288		595	12.4307	0.10174
594	-26.7491	0.2031		594	12.3003	0.10173
593	-26.5878	0.20325		593	12.2911	0.10173
592	-26.3607	0.20316		592	12.439	0.10148
591	-26.3569	0.20323		591	12.476	0.10153
590	-26.2058	0.20348		590	12.4385	0.10155
589	-26.1717	0.20377		589	12.5073	0.10155
588	-26.1047	0.20392		588	12.504	0.10157
587	-26.1105	0.2041		587	12.4437	0.10153
586	-26.111	0.20427		586	12.4463	0.10154
585	-26.1285	0.20436		585	12.4137	0.10158
584	-26.1561	0.2046		584	12.3499	0.1019
583	-26.2395	0.20457		583	12.2113	0.10186
582	-26.3099	0.20477		582	12.077	0.10198
581	-26.5254	0.20498		581	11.8722	0.10201
580	-26.6559	0.20495		580	11.8255	0.10207
579	-26.8755	0.20502		579	11.7747	0.10204
578	-26.9241	0.20518		578	11.715	0.10217
577	-27.0248	0.20517		577	11.7301	0.10198
576	-27.1483	0.20566		576	11.663	0.10187
575	-27.3639	0.20588		575	11.577	0.10175
574	-27.4381	0.20608		574	11.5761	0.10154
573	-27.175	0.20611		573	11.7486	0.1015
572	-26.9544	0.20633		572	11.7173	0.10133
571	-26.5769	0.20667		571	11.7159	0.10114
570	-26.477	0.20645		570	11.8067	0.10082
569	-26.2449	0.20659		569	11.7776	0.10068
568	-26.0763	0.20638		568	11.7942	0.10045
567	-25.8063	0.20637		567	11.8514	0.10019
566	-25.551	0.2062		566	11.8979	0.09998
565	-25.5427	0.20611		565	11.9345	0.09993
564	-25.5925	0.20611		564	11.9859	0.09996
563	-25.5802	0.20594		563	12.0534	0.09989
562	-25.4961	0.20621		562	11.9984	0.09999
561	-25.5804	0.20624		561	11.9607	0.10004
560	-25.6533	0.20632		560	11.9199	0.10014
559	-25.609	0.20639		559	11.9193	0.10033
558	-25.5357	0.20646		558	11.9351	0.10057
557	-25.4879	0.20662		557	11.8887	0.10057
556	-25.5621	0.20667		556	11.8775	0.10057
555	-25.6007	0.20672		555	11.8654	0.10081
554	-25.8155	0.20705		554	11.8466	0.10088
553	-25.8356	0.20735		553	11.8693	0.1011
552	-25.638	0.20772		552	12.0026	0.10135
551	-25.6087	0.20829		551	12.0069	0.10172
550	-25.6428	0.20865		550	12.011	0.10201
549	-25.7011	0.20912		549	12.0239	0.10209
548	-25.7087	0.20943		548	12.1392	0.1024
547	-25.6068	0.20973		547	12.2228	0.10257
546	-25.6339	0.21013		546	12.3813	0.1028
545	-25.5969	0.21031		545	12.5475	0.10287
544	-25.5647	0.21066		544	12.7041	0.10298
543	-25.6488	0.21079		543	12.7797	0.10306
542	-25.7258	0.21097		542	12.7937	0.10312
541	-25.5998	0.21111		541	12.9608	0.10325
540	-25.4478	0.21182		540	12.996	0.1036
539	-25.5077	0.21224		539	12.9835	0.10366
538	-25.4503	0.21269		538	12.9242	0.10375
537	-25.4601	0.21312		537	12.7876	0.10405
536	-25.5291	0.21369		536	12.7495	0.10446
535	-25.5276	0.21432		535	12.6826	0.1049
534	-25.5355	0.21499		534	12.5977	0.10531
533	-25.6223	0.21601		533	12.574	0.10584
532	-25.7626	0.21685		532	12.4571	0.10611
531	-25.8005	0.21759		531	12.4577	0.1066
530	-25.8437	0.21837		530	12.541	0.10719
529	-25.9201	0.21884		529	12.6339	0.10756
528	-25.9132	0.21988		528	12.6851	0.10819
527	-26.0937	0.2209		527	12.7978	0.10877
526	-26.1649	0.22197		526	12.9476	0.1095
525	-26.375	0.2231		525	13.1286	0.11042
524	-26.417	0.22388		524	13.2791	0.11123
523	-26.4823	0.22502		523	13.3879	0.11238
522	-26.4805	0.22619		522	13.5781	0.11336
521	-26.6156	0.22778		521	13.8842	0.11465
520	-26.8061	0.22965		520	14.1388	0.11611
519	-26.9464	0.2314		519	14.3965	0.11763
518	-27.151	0.23311		518	14.627	0.11917
517	-27.3464	0.23489		517	14.8917	0.12083
516	-27.7151	0.23708		516	15.2736	0.12283
515	-27.9273	0.23918		515	15.7541	0.12477
514	-28.2914	0.24145		514	16.2745	0.12699
513	-28.7637	0.24406		513	16.6685	0.12949
512	-29.3685	0.24658		512	17.2006	0.13198
511	-29.8447	0.2494		511	17.8188	0.13484
510	-30.4462	0.25255		510	18.6453	0.13806
509	-30.8638	0.25542		509	19.5733	0.14139
508	-31.591	0.25883		508	20.5366	0.14503
507	-32.4438	0.26251		507	21.5431	0.14913
506	-33.2207	0.26646		506	22.6548	0.15338
505	-33.9084	0.2704		505	23.8426	0.1578
504	-34.5819	0.27489		504	25.1714	0.16267
503	-35.4279	0.27983		503	26.6059	0.16791
502	-36.2645	0.28536		502	28.1445	0.17376
501	-37.3175	0.2909		501	29.6867	0.17969
500	-38.2779	0.29717		500	31.3472	0.18622
499	-39.2281	0.30372		499	33.0077	0.19292
498	-40.3039	0.31054		498	34.8071	0.19991
497	-41.4097	0.31788		497	36.7597	0.2073
496	-42.5076	0.32504		496	38.6321	0.21469
495	-43.5675	0.33232		495	40.5502	0.22245
494	-44.4947	0.33979		494	42.4189	0.23031
493	-45.4406	0.34758		493	44.3023	0.23815
492	-46.3686	0.35512		492	46.2065	0.24583
491	-47.2386	0.36276		491	48.1971	0.25363
490	-48.2063	0.37058		490	50.0115	0.26155
489	-49.16	0.37816		489	51.69	0.26938
488	-50.0274	0.38618		488	53.3455	0.27734
487	-50.6273	0.39415		487	54.9551	0.28533
486	-51.2438	0.40214		486	56.4185	0.29335
485	-52.0369	0.40972		485	57.786	0.30102
484	-52.6165	0.41782		484	58.9638	0.30908
483	-53.2333	0.42617		483	60.1115	0.31707
482	-53.6045	0.43477		482	61.1966	0.32533
481	-53.9464	0.44337		481	62.1385	0.33373
480	-54.1	0.45181		480	63.1616	0.34176
479	-54.3345	0.45974		479	63.8693	0.34928
478	-54.3703	0.46741		478	64.4781	0.35641
477	-54.2695	0.47522		477	65.013	0.36354
476	-54.1518	0.48264		476	65.5884	0.37049
475	-53.7978	0.4897		475	65.9796	0.37732
474	-53.41	0.49668		474	66.2008	0.38395
473	-52.8143	0.50373		473	66.6156	0.39041
472	-52.371	0.51017		472	66.6301	0.39678
471	-51.7706	0.51673		471	66.6753	0.40293
470	-51.1184	0.52255		470	66.6781	0.40847
469	-50.5745	0.52791		469	66.6411	0.41358
468	-49.8016	0.53275		468	66.6079	0.41811
467	-49.2426	0.53684		467	66.3782	0.42218
466	-48.7136	0.54079		466	66.2298	0.42624
465	-48.18	0.54461		465	66.0213	0.43001
464	-47.5835	0.54832		464	65.6694	0.4336
463	-47.0386	0.55177		463	65.4748	0.43708
462	-46.5393	0.55502		462	65.1211	0.44009
461	-46.1167	0.55806		461	64.7075	0.44296
460	-45.9391	0.56085		460	64.3516	0.44549
459	-45.5313	0.56378		459	63.8709	0.44815
458	-45.167	0.5665		458	63.3843	0.45054
457	-44.9021	0.56892		457	62.8802	0.45274
456	-44.5945	0.57112		456	62.4599	0.45458
455	-44.2883	0.5735		455	62.0289	0.4564
454	-44.1538	0.57561		454	61.5588	0.45817
453	-43.6515	0.57759		453	61.1135	0.45969
452	-42.9791	0.5794		452	60.6427	0.4612
451	-42.7096	0.58103		451	60.222	0.4623
450	-42.5045	0.58264		450	59.7576	0.46348
449	-42.3678	0.58416		449	59.3314	0.46449
448	-42.1657	0.58559		448	58.8298	0.46545
447	-42.034	0.58711		447	58.3716	0.46645
446	-41.963	0.58815		446	57.9288	0.46723
445	-42.0724	0.58888		445	57.46	0.46771
444	-42.0434	0.58981		444	57.1648	0.46822
443	-42.0406	0.59061		443	56.7409	0.46878
442	-42.0428	0.59136		442	56.4246	0.46925
441	-42.0572	0.59219		441	56.0031	0.46971
440	-42.0044	0.59285		440	55.7069	0.47019
439	-42.0283	0.59336		439	55.3549	0.47062
438	-41.9768	0.59398		438	54.9158	0.47093
437	-42.0626	0.59451		437	54.5391	0.47117
436	-42.2689	0.59481		436	54.0487	0.47145
435	-42.5594	0.59491		435	53.6872	0.47147
434	-42.829	0.595		434	53.308	0.47148
433	-43.076	0.59518		433	52.93	0.47155
432	-43.3853	0.59522		432	52.6445	0.47136
431	-43.7244	0.5951		431	52.4246	0.47104
430	-44.1132	0.59505		430	52.249	0.47089
429	-44.4358	0.59508		429	52.015	0.47065
428	-44.4684	0.59499		428	51.9631	0.47029
427	-44.7122	0.59497		427	51.8494	0.46991
426	-44.8332	0.59479		426	51.7098	0.46971
425	-45.1379	0.59454		425	51.6225	0.46915
424	-45.5184	0.59399		424	51.581	0.46861
423	-45.7311	0.59332		423	51.4211	0.46784
422	-46.0601	0.59255		422	51.2829	0.4671
421	-46.4078	0.59177		421	51.1546	0.46625
420	-46.914	0.59078		420	50.9991	0.46513
419	-47.388	0.58977		419	50.8636	0.46393
418	-47.9006	0.58849		418	50.6673	0.46257
417	-48.3089	0.58701		417	50.5438	0.46108
416	-48.5911	0.58584		416	50.4163	0.4595
415	-49.0661	0.58459		415	50.2926	0.45769
414	-49.5315	0.5834		414	50.1189	0.45599
413	-50.0289	0.58205		413	50.0064	0.45428
412	-50.6778	0.58075		412	49.9002	0.45267
411	-51.1594	0.57913		411	49.791	0.45094
410	-51.6987	0.57758		410	49.8123	0.44905
409	-52.2551	0.57588		409	49.7891	0.44704
408	-52.7612	0.57394		408	49.7696	0.44468
407	-53.3981	0.57196		407	49.695	0.44251
406	-53.9078	0.57		406	49.816	0.44029
405	-54.3952	0.56784		405	49.8586	0.43794
404	-54.8338	0.56573		404	49.8718	0.43556
403	-55.6288	0.56394		403	49.903	0.43335
402	-56.1025	0.5618		402	49.9953	0.43106
401	-56.6782	0.55995		401	50.0639	0.42866
400	-57.4866	0.55791		400	50.0404	0.42629
399	-58.2626	0.55566		399	50.2136	0.42373
398	-58.9486	0.55314		398	50.3866	0.42098
397	-59.566	0.55075		397	50.5002	0.41823
396	-60.3492	0.54832		396	50.6648	0.41536
395	-60.7926	0.54559		395	50.8501	0.41238
394	-61.1789	0.543		394	50.9415	0.40942
393	-61.7453	0.54031		393	50.9572	0.40643
392	-62.2125	0.53763		392	51.0173	0.40356
391	-62.5904	0.53516		391	50.9476	0.40077
390	-62.921	0.5327		390	50.8122	0.39773
389	-63.2663	0.53023		389	50.7339	0.39491
388	-63.5874	0.52766		388	50.5727	0.39203
387	-63.9429	0.52549		387	50.2747	0.38927
386	-64.1396	0.52329		386	49.9236	0.38654
385	-64.3581	0.52131		385	49.6538	0.384
384	-64.4575	0.51941		384	49.1925	0.38156
383	-64.4827	0.5176		383	48.7913	0.37916
382	-64.4772	0.5159		382	48.2334	0.37693
381	-64.4279	0.51445		381	47.6748	0.37477
380	-64.4447	0.51303		380	47.1348	0.37266
379	-64.264	0.51133		379	46.5673	0.37054
378	-64.2999	0.51018		378	45.9703	0.36872
377	-64.1893	0.50904		377	45.4896	0.36694
376	-64.1696	0.50811		376	45.0005	0.36525
375	-64.1675	0.50704		375	44.534	0.36365
374	-64.3894	0.50618		374	44.0325	0.36227
373	-64.4809	0.50573		373	43.6652	0.36123
372	-64.7039	0.50543		372	43.3096	0.36029
371	-64.9152	0.50542		371	42.8507	0.35951
370	-65.1023	0.5056		370	42.4593	0.35914
369	-65.3996	0.50571		369	42.118	0.35876
368	-65.747	0.50644		368	41.5202	0.35882
367	-65.8977	0.50758		367	40.9944	0.35956
366	-65.957	0.50926		366	40.5776	0.3604
365	-65.8308	0.51111		365	39.9704	0.3618
364	-65.5981	0.51331		364	39.2036	0.36379
363	-65.2412	0.51589		363	38.5549	0.36608
362	-64.6623	0.51901		362	37.8441	0.369
361	-63.8748	0.52228		361	36.9882	0.37228
360	-62.7095	0.52579		360	35.9763	0.37604
359	-61.5566	0.53003		359	34.7349	0.38037
358	-59.964	0.53448		358	33.2854	0.38545
357	-58.132	0.53924		357	31.6598	0.39073
356	-56.2879	0.54456		356	29.9529	0.39681
355	-54.0703	0.55015		355	28.1661	0.40337
354	-51.7855	0.55576		354	26.0231	0.41021
353	-49.0306	0.56179		353	23.6458	0.41754
352	-46.4225	0.56853		352	21.4121	0.42563
351	-43.8092	0.5751		351	19.04	0.43387
350	-41.0107	0.58206		350	16.6624	0.44269
349	-38.432	0.58915		349	14.2328	0.45164
348	-35.7515	0.59611		348	11.9166	0.46078
347	-33.1487	0.60289		347	9.55479	0.46991
346	-30.8931	0.60952		346	7.23537	0.47909
345	-29.025	0.61609		345	5.22739	0.48802
344	-27.2246	0.62243		344	3.33589	0.49726
343	-25.6064	0.62786		343	1.47514	0.50567
342	-24.279	0.63266		342	-0.18716	0.51329
341	-23.1981	0.63658		341	-1.56079	0.52026
340	-22.1731	0.64036		340	-2.74585	0.52682
339	-21.5363	0.64339		339	-3.76171	0.53255
338	-20.6971	0.64569		338	-4.3954	0.53768
337	-20.0981	0.64734		337	-4.94446	0.54219
336	-19.5952	0.64833		336	-5.30525	0.54572
335	-18.811	0.64907		335	-5.64208	0.54874
334	-18.2681	0.6495		334	-5.63616	0.55143
333	-17.5442	0.64986		333	-5.63157	0.55383
332	-16.9657	0.64982		332	-5.53754	0.55587
331	-16.2215	0.64987		331	-5.44881	0.55802
330	-15.3592	0.65003		330	-5.4905	0.56004
329	-14.6131	0.6504		329	-5.33407	0.56195
328	-13.5648	0.65069		328	-5.09472	0.56376
327	-12.686	0.65124		327	-4.90204	0.56575
326	-11.9327	0.6516		326	-4.59619	0.56766
325	-11.1013	0.65181		325	-4.46168	0.56921
324	-10.448	0.65207		324	-4.20879	0.57074
323	-9.62448	0.65219		323	-3.9736	0.57202
322	-9.45322	0.65216		322	-3.82116	0.57287
321	-9.04492	0.65166		321	-3.59859	0.57351
320	-8.86425	0.65079		320	-3.57011	0.57363
319	-8.65595	0.64951		319	-3.44622	0.57343
318	-8.23783	0.64796		318	-3.28723	0.57251
317	-7.47498	0.64604		317	-2.99408	0.57139
316	-7.05987	0.64375		316	-2.97055	0.5696
315	-6.7693	0.64084		315	-3.02506	0.5673
314	-6.132	0.63791		314	-2.79643	0.56473
313	-5.5958	0.63487		313	-2.78432	0.56207
312	-4.88449	0.63203		312	-2.76044	0.55925
311	-4.47111	0.62913		311	-2.73547	0.55632
310	-4.20659	0.62622		310	-2.76306	0.55328
309	-3.88368	0.6233		309	-2.87586	0.55026
308	-3.75409	0.62037		308	-2.91629	0.54711
307	-3.80487	0.61721		307	-2.8014	0.54381
306	-3.37695	0.61365		306	-2.6366	0.53996
305	-3.07989	0.61018		305	-2.77879	0.536
304	-3.11928	0.60646		304	-2.93391	0.53156
303	-2.9692	0.60286		303	-2.83183	0.52707
302	-2.56481	0.59911		302	-2.82968	0.52281
301	-2.64592	0.59543		301	-2.91115	0.5184
300	-2.58116	0.59164		300	-2.94801	0.51384
299	-2.29402	0.58817		299	-3.05962	0.50915
298	-2.4477	0.58476		298	-3.35406	0.50448
297	-2.48677	0.58104		297	-3.55065	0.49934
296	-2.58883	0.5774		296	-3.66673	0.49426
295	-2.94978	0.57362		295	-3.62995	0.4893
294	-3.10066	0.5697		294	-3.77426	0.48406
293	-3.37939	0.56591		293	-3.76476	0.47881
292	-3.51086	0.56218		292	-3.74838	0.47367
291	-3.68504	0.55835		291	-3.6764	0.4687
290	-3.70736	0.55451		290	-3.31631	0.46387
289	-3.75232	0.55089		289	-2.90877	0.45934
288	-4.05402	0.54769		288	-2.35148	0.45511
287	-3.70427	0.54466		287	-2.09846	0.45084
286	-3.66677	0.54203		286	-1.59325	0.44705
285	-3.42103	0.53986		285	-1.10165	0.44339
284	-2.95624	0.53747		284	-0.27292	0.43987
283	-2.67429	0.53538		283	-0.26878	0.43659
282	-2.17081	0.53378		282	0.23883	0.43379
281	-1.53919	0.53197		281	0.47077	0.43087
280	-0.79585	0.53035		280	1.03867	0.42821
279	-0.74729	0.52875		279	1.35717	0.42598
278	-0.23976	0.52731		278	1.98824	0.42406
277	0.54685	0.52565		277	2.26751	0.42228
276	1.17831	0.52432		276	2.75141	0.42075
275	1.79954	0.52291		275	3.04271	0.41929
274	1.91365	0.52125		274	3.92404	0.41771
273	1.80371	0.51941		273	4.45816	0.41596
272	1.78199	0.51734		272	4.70087	0.41414
271	2.04589	0.51482		271	4.93817	0.41173
270	2.07306	0.5119		270	5.07517	0.40903
269	1.75508	0.50892		269	5.09002	0.40618
268	1.81022	0.50556		268	4.61403	0.40308
267	1.46254	0.50209		267	4.52196	0.3995
266	1.32469	0.49828		266	4.24689	0.39569
265	1.15115	0.4946		265	4.46188	0.39166
264	1.5609	0.49056		264	4.55996	0.38723
263	0.80132	0.48639		263	4.27732	0.38245
262	0.88995	0.48207		262	3.82126	0.37736
261	1.25419	0.4774		261	4.40562	0.37164
260	0.11444	0.47258		260	4.41387	0.36541
259	-1.2264	0.46749		259	4.84451	0.3588
258	-1.98703	0.46241		258	4.99919	0.35213
257	-2.46724	0.45726		257	4.57628	0.34546
256	-3.08441	0.45267		256	4.62176	0.33915
255	-3.51138	0.4482		255	4.39586	0.33297
254	-3.34569	0.44389		254	4.90483	0.3272
253	-3.33843	0.44002		253	4.45518	0.3221
252	-2.80905	0.43637		252	4.2929	0.31744
251	-2.03627	0.43314		251	4.11775	0.31371
250	-1.2539	0.43018		250	3.34753	0.31022
249	-0.51333	0.42762		249	3.46643	0.30731
248	-1.05119	0.42523		248	3.11764	0.30483
247	-0.61456	0.42319		247	3.50719	0.3028
246	-0.95043	0.42147		246	2.73091	0.30113
245	-0.57108	0.4199		245	2.466	0.29967
244	-1.17747	0.41836		244	3.61992	0.29831
243	-1.76626	0.41729		243	4.1487	0.29712
242	-2.02627	0.41625		242	3.94754	0.29628
241	-3.33512	0.41519		241	3.66944	0.29582
240	-3.62683	0.41445		240	4.21178	0.29595
239	-4.03772	0.41381		239	4.85273	0.29656
238	-3.27034	0.41355		238	5.49574	0.29778
237	-5.17146	0.41369		237	5.46324	0.29951
236	-6.54734	0.41404		236	5.61593	0.30146
235	-6.48975	0.41441		235	5.81251	0.30374
234	-7.73967	0.41476		234	5.47462	0.30608
233	-7.97079	0.41515		233	4.9218	0.30854
232	-6.7932	0.41561		232	6.03458	0.31073
231	-7.31575	0.4157		231	5.10441	0.31293
230	-7.82558	0.41535		230	4.10525	0.31463
229	-5.48894	0.41476		229	2.56843	0.31598
228	-4.45161	0.41382		228	1.47825	0.31711
227	-2.83471	0.41259		227	-0.5645	0.31794
226	-2.61599	0.41104		226	-2.2696	0.31831
225	-0.63209	0.40908		225	-1.74298	0.31829
224	0.26944	0.40679		224	-4.12178	0.31795
223	3.306	0.40462		223	-5.21698	0.31719
222	6.59454	0.40214		222	-6.99627	0.3161
221	7.40614	0.39926		221	-6.98544	0.31464
220	6.32902	0.39643		220	-8.05266	0.31299
219	7.20521	0.39341		219	-10.2344	0.31101
218	10.6459	0.38993		218	-8.65807	0.30845
217	8.38773	0.38621		217	-11.6654	0.30555
216	12.2452	0.38196		216	-11.6364	0.30186
215	13.3685	0.37707		215	-10.4952	0.29758
214	12.4113	0.37186		214	-9.63009	0.29306
213	9.60939	0.36653		213	-11.3005	0.28814
212	9.78615	0.36057		212	-9.51617	0.28279
211	12.4192	0.35439		211	-7.73546	0.27715
210	5.87183	0.34789		210	-6.89403	0.27133
209	8.40986	0.34121		209	-5.62703	0.2653
208	7.63232	0.33423		208	-6.09486	0.25917
207	9.52572	0.32727		207	-9.95665	0.25299
206	10.5125	0.32004		206	-13.6632	0.24663
205	10.2381	0.31226		205	-16.0401	0.23965
204	11.9741	0.30391		204	-17.1685	0.23217
203	8.35107	0.29545		203	-18.01	0.22453
202	11.7296	0.28664		202	-16.4137	0.21646
201	11.1177	0.27764		201	-14.0681	0.20803
200	4.06818	0.26883		200	-12.3731	0.19931

## Sheet: Fig. 4d
Normalized FL
Wavelength	Pyr	Wavelength	R-Δ	Wavelength	R-Δ/PyrDMF	Wavelength	R-Δ/PyrNMP
320	0.00451313	320	0.12293	385	0.06729	385	0.04573
321	0.00419283	321	0.120766	386	0.06319	386	0.04381
322	0.00377482	322	0.112361	387	0.05847	387	0.04019
323	0.00350256	323	0.106922	388	0.05448	388	0.03701
324	0.00334561	324	0.10411	389	0.05136	389	0.03466
325	0.00324952	325	0.103708	390	0.048	390	0.03273
326	0.00338405	326	0.108158	391	0.04465	391	0.03117
327	0.00370436	327	0.116811	392	0.04237	392	0.02916
328	0.00405189	328	0.130501	393	0.04002	393	0.02808
329	0.00445708	329	0.15207	394	0.03901	394	0.02656
330	0.00494395	330	0.178739	395	0.03728	395	0.0255
331	0.00525945	331	0.211774	396	0.03594	396	0.0246
332	0.00548366	332	0.240946	397	0.03403	397	0.02385
333	0.00550929	333	0.269808	398	0.03297	398	0.02326
334	0.00535714	334	0.283714	399	0.03148	399	0.02244
335	0.00507207	335	0.294623	400	0.03093	400	0.02157
336	0.0045836	336	0.291625	401	0.02979	401	0.02094
337	0.0041672	337	0.278925	402	0.02859	402	0.01977
338	0.00369955	338	0.261897	403	0.02821	403	0.01909
339	0.00347854	339	0.247466	404	0.02703	404	0.01848
340	0.00348975	340	0.231737	405	0.02637	405	0.01785
341	0.0037508	341	0.223393	406	0.02567	406	0.01729
342	0.00444266	342	0.216378	407	0.02527	407	0.01681
343	0.00519859	343	0.210692	408	0.02481	408	0.01635
344	0.00615471	344	0.212423	409	0.02455	409	0.01613
345	0.00717008	345	0.216069	410	0.02383	410	0.01549
346	0.00851698	346	0.213566	411	0.02369	411	0.01528
347	0.00997598	347	0.217089	412	0.02317	412	0.0151
348	0.0113693	348	0.217182	413	0.02315	413	0.01466
349	0.0129164	349	0.216224	414	0.02288	414	0.01436
350	0.014614	350	0.212237	415	0.02253	415	0.01387
351	0.0167521	351	0.209302	416	0.02238	416	0.0136
352	0.0189622	352	0.208653	417	0.02216	417	0.01358
353	0.0215407	353	0.2017	418	0.02187	418	0.01291
354	0.0241832	354	0.195117	419	0.02192	419	0.01316
355	0.0272101	355	0.192027	420	0.02147	420	0.0127
356	0.0301409	356	0.188597	421	0.02142	421	0.01277
357	0.0331358	357	0.18115	422	0.02112	422	0.01286
358	0.0358424	358	0.175958	423	0.02083	423	0.01284
359	0.0382287	359	0.174444	424	0.02033	424	0.01276
360	0.0407431	360	0.167522	425	0.02019	425	0.01248
361	0.0439302	361	0.164555	426	0.02014	426	0.01283
362	0.048991	362	0.160816	427	0.01997	427	0.01256
363	0.0565503	363	0.154512	428	0.01945	428	0.01233
364	0.0660634	364	0.151422	429	0.01934	429	0.01249
365	0.0778187	365	0.146941	430	0.01901	430	0.01247
366	0.0897502	366	0.14314	431	0.01914	431	0.01226
367	0.101345	367	0.138906	432	0.01912	432	0.01201
368	0.112204	368	0.135414	433	0.01903	433	0.01201
369	0.137428	369	0.135569	434	0.0189	434	0.01191
370	0.200993	370	0.133467	435	0.01889	435	0.0116
371	0.323991	371	0.131953	436	0.01876	436	0.0118
372	0.491992	372	0.132478	437	0.01886	437	0.01182
373	0.683696	373	0.132602	438	0.01855	438	0.01171
374	0.863389	374	0.134796	439	0.01826	439	0.01179
375	0.97902	375	0.138443	440	0.01809	440	0.01144
376	1	376	0.146137	441	0.01861	441	0.01185
377	0.943306	377	0.153801	442	0.01861	442	0.01167
378	0.847534	378	0.160692	443	0.0182	443	0.01171
379	0.744395	379	0.173486	444	0.01786	444	0.01155
380	0.667841	380	0.184981	445	0.01745	445	0.01175
381	0.628764	381	0.19796	446	0.0175	446	0.01169
382	0.623158	382	0.217769	447	0.01774	447	0.01169
383	0.631486	383	0.233776	448	0.01749	448	0.01188
384	0.646381	384	0.251669	449	0.01757	449	0.01175
385	0.660955	385	0.282695	450	0.01778	450	0.01184
386	0.670243	386	0.305933	451	0.01749	451	0.012
387	0.675208	387	0.329728	452	0.01746	452	0.01204
388	0.67713	388	0.35754	453	0.01749	453	0.01205
389	0.685618	389	0.39246	454	0.01755	454	0.01191
390	0.705317	390	0.421199	455	0.01692	455	0.01181
391	0.737828	391	0.451174	456	0.01732	456	0.01213
392	0.780109	392	0.488875	457	0.01709	457	0.01198
393	0.823991	393	0.51885	458	0.01715	458	0.01234
394	0.859225	394	0.552534	459	0.01715	459	0.01231
395	0.876041	395	0.590544	460	0.01732	460	0.01248
396	0.864029	396	0.6233	461	0.01759	461	0.01274
397	0.825272	397	0.657602	462	0.01807	462	0.01303
398	0.766336	398	0.693758	463	0.01813	463	0.01327
399	0.693626	399	0.723424	464	0.01871	464	0.01357
400	0.617713	400	0.758344	465	0.01907	465	0.01397
401	0.552851	401	0.788319	466	0.01952	466	0.0143
402	0.504164	402	0.820766	467	0.02031	467	0.01476
403	0.467489	403	0.84487	468	0.02132	468	0.01542
404	0.439782	404	0.869592	469	0.02227	469	0.0159
405	0.418322	405	0.90204	470	0.02334	470	0.0163
406	0.399904	406	0.920272	471	0.02477	471	0.01715
407	0.38517	407	0.947775	472	0.02652	472	0.01804
408	0.370756	408	0.958282	473	0.02826	473	0.01934
409	0.358584	409	0.977132	474	0.02988	474	0.02011
410	0.347694	410	0.984549	475	0.03267	475	0.02147
411	0.339045	411	0.991038	476	0.03583	476	0.02335
412	0.33376	412	0.988566	477	0.0394	477	0.02547
413	0.329436	413	1	478	0.04355	478	0.02763
414	0.325112	414	0.998764	479	0.04844	479	0.0302
415	0.321268	415	0.989802	480	0.05397	480	0.03344
416	0.316143	416	0.981459	481	0.0611	481	0.03774
417	0.310378	417	0.982386	482	0.06902	482	0.0423
418	0.304452	418	0.974042	483	0.07865	483	0.04772
419	0.294683	419	0.96508	484	0.08839	484	0.05361
420	0.282031	420	0.947775	485	0.09978	485	0.06058
421	0.265215	421	0.939122	486	0.11316	486	0.06794
422	0.245195	422	0.931088	487	0.1276	487	0.07632
423	0.224055	423	0.907293	488	0.14359	488	0.08583
424	0.203075	424	0.894623	489	0.16104	489	0.09693
425	0.182896	425	0.880717	490	0.18039	490	0.10987
426	0.164158	426	0.871137	491	0.20118	491	0.12327
427	0.148527	427	0.858467	492	0.22532	492	0.13825
428	0.136675	428	0.841162	493	0.25186	493	0.15612
429	0.126954	429	0.826947	494	0.27797	494	0.17353
430	0.118546	430	0.814895	495	0.30627	495	0.19358
431	0.111835	431	0.799753	496	0.33326	496	0.21613
432	0.106262	432	0.780902	497	0.362	497	0.23821
433	0.101329	433	0.766069	498	0.39337	498	0.26202
434	0.0964606	434	0.751545	499	0.42277	499	0.28583
435	0.0924888	435	0.732077	500	0.45568	500	0.31104
436	0.0884849	436	0.710445	501	0.49035	501	0.33845
437	0.0853459	437	0.69623	502	0.52655	502	0.36836
438	0.0819987	438	0.67707	503	0.5577	503	0.39483
439	0.0794202	439	0.656057	504	0.58425	504	0.42678
440	0.0775945	440	0.646477	505	0.61518	505	0.45529
441	0.0755125	441	0.625773	506	0.64129	506	0.48489
442	0.0737348	442	0.607849	507	0.67025	507	0.51417
443	0.0715407	443	0.586836	508	0.70162	508	0.54283
444	0.0696348	444	0.568603	509	0.73168	509	0.57557
445	0.0670083	445	0.544808	510	0.75691	510	0.60392
446	0.0640455	446	0.529666	511	0.77863	511	0.63179
447	0.0605381	447	0.504326	512	0.79903	512	0.65857
448	0.0568546	448	0.488257	513	0.81505	513	0.68363
449	0.0528828	449	0.471261	514	0.83041	514	0.70869
450	0.0490551	450	0.45241	515	0.84752	515	0.73312
451	0.0449552	451	0.437268	516	0.86727	516	0.75568
452	0.0412236	452	0.423053	517	0.88943	517	0.77917
453	0.0377322	453	0.405439	518	0.90478	518	0.79859
454	0.0350416	454	0.390297	519	0.91575	519	0.81942
455	0.0324792	455	0.375464	520	0.92277	520	0.83759
456	0.0305734	456	0.358467	521	0.92541	521	0.85576
457	0.0286835	457	0.345179	522	0.93352	522	0.86954
458	0.0272261	458	0.333436	523	0.94735	523	0.88457
459	0.0261211	459	0.317058	524	0.96534	524	0.90133
460	0.0249359	460	0.309951	525	0.97433	525	0.91496
461	0.024007	461	0.294221	526	0.98047	526	0.92482
462	0.0231903	462	0.280655	527	0.9785	527	0.93594
463	0.0224375	463	0.26987	528	0.97631	528	0.94283
464	0.0216047	464	0.26199	529	0.97565	529	0.95333
465	0.0210602	465	0.250958	530	0.98223	530	0.96257
466	0.0204676	466	0.237639	531	0.98969	531	0.97165
467	0.0199552	467	0.228832	532	0.99846	532	0.97713
468	0.0193306	468	0.22225	533	1	533	0.98168
469	0.0188181	469	0.213752	534	0.99803	534	0.98763
470	0.0184177	470	0.208158	535	0.99408	535	0.99358
471	0.0180333	471	0.197651	536	0.98991	536	0.99655
472	0.017697	472	0.187639	537	0.99013	537	0.99812
473	0.0170884	473	0.176761	538	0.9932	538	0.99953
474	0.0165759	474	0.17225	539	0.99452	539	1
475	0.0160314	475	0.165204	540	0.9932	540	1
476	0.0153011	476	0.161341	541	0.98881	541	0.99749
477	0.014763	477	0.151174	542	0.9796	542	0.99937
478	0.014188	478	0.14453	543	0.97148	543	0.99608
479	0.0137236	479	0.138999	544	0.97192	544	0.99452
480	0.0131486	480	0.133776	545	0.96819	545	0.99045
481	0.0125016	481	0.124876	546	0.96556	546	0.98653
482	0.0120436	482	0.121446	547	0.9638	547	0.98074
483	0.0115919	483	0.118603	548	0.95678	548	0.97494
484	0.0111851	484	0.111094	549	0.94493	549	0.96915
485	0.0109513	485	0.10856	550	0.93374	550	0.96413
486	0.0105637	486	0.10275	551	0.92453	551	0.96147
487	0.0100801	487	0.0991038	552	0.91597	552	0.95442
488	0.00985906	488	0.0941595	553	0.90829	553	0.94753
489	0.00966528	489	0.0932324	554	0.90566	554	0.93798
490	0.00938661	490	0.0888752	555	0.89645	555	0.92952
491	0.00914798	491	0.0832509	556	0.8857	556	0.91966
492	0.00897181	492	0.0812732	557	0.87385	557	0.91073
493	0.00886451	493	0.078492	558	0.862	558	0.90352
494	0.00865151	494	0.0747219	559	0.85191	559	0.89303
495	0.00843049	495	0.0733931	560	0.84445	560	0.8841
496	0.00821268	496	0.0697157	561	0.83743	561	0.87314
497	0.00799648	497	0.0669036	562	0.82361	562	0.86453
498	0.00794843	498	0.0629481	563	0.81198	563	0.85372
499	0.00769058	499	0.0581273	564	0.7986	564	0.84244
500	0.00750641	500	0.0579728	565	0.78763	565	0.83023
501	0.00736387	501	0.0555624	566	0.77797	566	0.82146
502	0.00716848	502	0.0526885	567	0.76832	567	0.81143
503	0.00712524	503	0.050618	568	0.75801	568	0.80063
504	0.00684497	504	0.0505871	569	0.74616	569	0.79107
505	0.00681614	505	0.0474969	570	0.73409	570	0.7798
506	0.0066672	506	0.0470952	571	0.72159	571	0.76664
507	0.00641416	507	0.0434796	572	0.71237	572	0.75646
508	0.00632287	508	0.0428307	573	0.69965	573	0.74424
509	0.00617393	509	0.0386279	574	0.68824	574	0.73453
510	0.00606983	510	0.0365884	575	0.67903	575	0.72357
511	0.00590167	511	0.0352287	576	0.66784	576	0.71229
512	0.00574792	512	0.0338072	577	0.65489	577	0.70227
513	0.00561499	513	0.0327565	578	0.64612	578	0.68786
514	0.00547566	514	0.0318912	579	0.63734	579	0.67643
515	0.00533632	515	0.0294561	580	0.6244	580	0.66688
516	0.00527066	516	0.0292336	581	0.61474	581	0.65435
517	0.00517136	517	0.0270952	582	0.60465	582	0.64432
518	0.00502562	518	0.026508	583	0.59522	583	0.63618
519	0.00487668	519	0.0262824	584	0.58666	584	0.62443
520	0.00476938	520	0.0242429	585	0.57218	585	0.61504
521	0.00456919	521	0.0239277	586	0.55946	586	0.60548
522	0.00444106	522	0.0233622	587	0.55024	587	0.59311
523	0.00436259	523	0.0217831	588	0.54234	588	0.5834
524	0.00425208	524	0.0213628	589	0.53335	589	0.57212
525	0.00421204	525	0.0211372	590	0.52435	590	0.56304
526	0.00407271	526	0.0202441	591	0.5158	591	0.55333
527	0.00402306	527	0.0191255	592	0.50658	592	0.54409
528	0.00394939	528	0.0184642	593	0.49605	593	0.53265
529	0.00384209	529	0.0184085	594	0.48552	594	0.52326
530	0.0037508	530	0.0173115	595	0.47565	595	0.51339
531	0.00359225	531	0.0154975	596	0.46556	596	0.50509
532	0.00355381	532	0.015411	597	0.45656	597	0.49695
533	0.00345131	533	0.0155192	598	0.44998	598	0.48818
534	0.00349776	534	0.0156304	599	0.44164	599	0.47784
535	0.00335202	535	0.0144808	600	0.43243	600	0.46875
536	0.00318225	536	0.013529	601	0.42387	601	0.46045
537	0.00328635	537	0.0129079	602	0.41553	602	0.45043
538	0.00311339	538	0.0132633	603	0.40807	603	0.44197
539	0.00311339	539	0.0129141	604	0.39908	604	0.43273
540	0.00302851	540	0.0121848	605	0.39052	605	0.42506
541	0.00290199	541	0.012296	606	0.38219	606	0.41597
542	0.00284914	542	0.0115049	607	0.37407	607	0.40689
543	0.00274984	543	0.0108962	608	0.36749	608	0.39655
544	0.00277226	544	0.0109765	609	0.35827	609	0.38919
545	0.0027034	545	0.0106768	610	0.35103	610	0.37995
546	0.00261851	546	0.00991038	611	0.34247	611	0.37197
547	0.00262812	547	0.00932324	612	0.3348	612	0.36586
548	0.00259609	548	0.00919345	613	0.32975	613	0.35787
549	0.00247918	549	0.00886897	614	0.32163	614	0.34894
550	0.00238149	550	0.00876082	615	0.31593	615	0.33955
551	0.00232864	551	0.00840544	616	0.30913	616	0.33187
552	0.00226297	552	0.00749382	617	0.30079	617	0.32545
553	0.00225817	553	0.0080377	618	0.29223	618	0.3184
554	0.00227739	554	0.00795426	619	0.28302	619	0.31214
555	0.00219571	555	0.00716316	620	0.27797	620	0.30305
556	0.00214766	556	0.00708282	621	0.27183	621	0.29601
557	0.00206278	557	0.00656984	622	0.26744	622	0.28818
558	0.002082	558	0.00668418	623	0.2613	623	0.28113
559	0.00200993	559	0.00678307	624	0.25472	624	0.27518
560	0.00200032	560	0.00561805	625	0.24814	625	0.27001
561	0.00199071	561	0.00621755	626	0.24243	626	0.26374
562	0.00196829	562	0.00596106	627	0.23453	627	0.25544
563	0.00193946	563	0.00633807	628	0.22949	628	0.24824
564	0.00188981	564	0.00577874	629	0.22422	629	0.24182
565	0.001877	565	0.00623609	630	0.21874	630	0.2354
566	0.00190903	566	0.0062979	631	0.21343	631	0.23054
567	0.00183216	567	0.00527812	632	0.20695	632	0.22616
568	0.00181614	568	0.00476514	633	0.20211	633	0.21989
569	0.00183536	569	0.00475896	634	0.19713	634	0.21425
570	0.00180493	570	0.00445921	635	0.19094	635	0.20752
571	0.0017681	571	0.00491656	636	0.18517	636	0.20188
572	0.0017697	572	0.00461372	637	0.1812	637	0.19702
573	0.00177931	573	0.00428616	638	0.17663	638	0.19217
574	0.00179372	574	0.00427689	639	0.17194	639	0.18684
575	0.00177771	575	0.0040513	640	0.16795	640	0.18262
576	0.00169283	576	0.00374536	641	0.1631	641	0.17823
577	0.00170243	577	0.00377936	642	0.15864	642	0.17259
578	0.00174407	578	0.0036063	643	0.15401	643	0.16774
579	0.0016704	579	0.00416873	644	0.15108	644	0.16398
580	0.00170564	580	0.00363103	645	0.14748	645	0.15959
				646	0.14315	646	0.15557
				647	0.13885	647	0.15026
				648	0.1339	648	0.14733
				649	0.13054	649	0.14269
				650	0.12793	650	0.1385
				651	0.12416	651	0.13428
				652	0.1219	652	0.13085
				653	0.11828	653	0.12758
				654	0.11426	654	0.12354
				655	0.11187	655	0.11983
				656	0.10823	656	0.11706
				657	0.10544	657	0.11374
				658	0.10202	658	0.10977
				659	0.10061	659	0.1072
				660	0.09713	660	0.10426
				661	0.09412	661	0.10172
				662	0.09195	662	0.09825
				663	0.08826	663	0.09638
				664	0.08651	664	0.09289
				665	0.08427	665	0.09001
				666	0.08199	666	0.08745
				667	0.08067	667	0.08448
				668	0.0774	668	0.08249
				669	0.07501	669	0.08023
				670	0.07398	670	0.07834
				671	0.07141	671	0.07569
				672	0.06922	672	0.07294
				673	0.0674	673	0.07073
				674	0.06523	674	0.06904
				675	0.06321	675	0.06658
				676	0.0615	676	0.06543
				677	0.05972	677	0.06307
				678	0.05858	678	0.0615
				679	0.05656	679	0.05947
				680	0.0548	680	0.05825
				681	0.05364	681	0.05626
				682	0.05178	682	0.05464
				683	0.05031	683	0.05317
				684	0.0491	684	0.0514
				685	0.04811	685	0.05005
				686	0.04697	686	0.04863
				687	0.0457	687	0.04686
				688	0.04541	688	0.04584
				689	0.04337	689	0.04487
				690	0.04234	690	0.04346
				691	0.04103	691	0.04218
				692	0.04011	692	0.04111
				693	0.03894	693	0.03934
				694	0.03778	694	0.0384
				695	0.03684	695	0.03742
				696	0.03587	696	0.03627
				697	0.03545	697	0.03547
				698	0.03423	698	0.03461
				699	0.0333	699	0.0338
				700	0.03256	700	0.03261
				701	0.03197	701	0.03193
				702	0.03124	702	0.03076
				703	0.03034	703	0.03056
				704	0.02997	704	0.02974
				705	0.02911	705	0.02904
				706	0.02874	706	0.02871
				707	0.02883	707	0.02797
				708	0.02793	708	0.02702
				709	0.02773	709	0.02662
				710	0.02718	710	0.02616

## Sheet: Fig. 4e
S-Δ/PyrDMF				R-Δ/PyrDMF
Wavelength	CPL	DC		Wavelength	CPL	DC
750	-2.51158	0.01172		750	2.42361	0.01098
749.5	-2.49019	0.01189		749	3.36781	0.01122
749	-2.19293	0.01202		748	3.09692	0.0116
748.5	-1.9714	0.01223		747	3.40656	0.01198
748	-2.42674	0.01239		746	4.16706	0.01239
747.5	-2.25601	0.01253		745	4.32494	0.01284
747	-2.44085	0.0128		744	4.55917	0.0132
746.5	-2.65404	0.01297		743	4.91608	0.01361
746	-2.43686	0.01314		742	5.45851	0.01396
745.5	-2.45241	0.01337		741	4.48813	0.0144
745	-2.56918	0.01355		740	4.31815	0.01479
744.5	-2.99748	0.01389		739	4.99048	0.01512
744	-3.30189	0.01408		738	5.03395	0.01549
743.5	-3.00886	0.01428		737	4.93183	0.01575
743	-3.25981	0.01443		736	4.96021	0.01602
742.5	-3.34932	0.01461		735	5.50556	0.01639
742	-3.95421	0.01487		734	7.08983	0.01679
741.5	-3.89569	0.01505		733	7.54943	0.01728
741	-3.87166	0.01526		732	8.3383	0.01777
740.5	-4.14905	0.01544		731	8.47914	0.01822
740	-3.96949	0.0156		730	7.5195	0.0188
739.5	-4.1855	0.01582		729	9.08502	0.01931
739	-4.38564	0.01603		728	9.37603	0.01988
738.5	-4.23997	0.01625		727	9.16002	0.02042
738	-3.85715	0.01649		726	7.3543	0.02099
737.5	-4.38338	0.01664		725	7.13636	0.02158
737	-4.13137	0.0168		724	5.76136	0.0221
736.5	-3.99699	0.01694		723	5.23726	0.02269
736	-3.45561	0.01712		722	5.53313	0.02315
735.5	-2.85653	0.01735		721	5.2647	0.0238
735	-2.65138	0.01764		720	5.79094	0.02439
734.5	-2.81222	0.01782		719	5.88603	0.02494
734	-2.93573	0.01797		718	6.94755	0.02553
733.5	-3.54989	0.01814		717	8.23139	0.02597
733	-3.80832	0.01837		716	9.08742	0.02645
732.5	-4.23497	0.0186		715	8.92743	0.02696
732	-4.93047	0.01885		714	9.14102	0.02752
731.5	-5.18995	0.01909		713	9.50437	0.02806
731	-5.85443	0.0193		712	8.25963	0.02853
730.5	-6.32357	0.01944		711	9.23451	0.02911
730	-6.84322	0.0197		710	8.37635	0.02972
729.5	-7.15077	0.0199		709	8.94698	0.03035
729	-7.25957	0.02014		708	7.50515	0.03115
728.5	-7.90184	0.02041		707	8.5802	0.03188
728	-7.08611	0.02066		706	10.2746	0.03267
727.5	-7.64807	0.02097		705	10.4211	0.03342
727	-8.48636	0.02123		704	11.4528	0.03441
726.5	-8.71239	0.0215		703	11.1204	0.0352
726	-8.24106	0.02182		702	11.5742	0.036
725.5	-7.68749	0.02208		701	11.0251	0.03687
725	-7.96764	0.02236		700	12.0704	0.03769
724.5	-7.45195	0.02259		699	13.3921	0.03861
724	-7.56897	0.02287		698	12.3725	0.03954
723.5	-7.40277	0.02315		697	13.4336	0.04047
723	-6.36126	0.02346		696	12.9588	0.0412
722.5	-6.29266	0.02375		695	12.3901	0.04217
722	-5.44512	0.02401		694	14.3864	0.04317
721.5	-6.19832	0.02438		693	16.3987	0.04432
721	-6.51184	0.02471		692	16.8809	0.04537
720.5	-6.31258	0.02499		691	14.9074	0.04639
720	-6.68003	0.02527		690	15.8958	0.04743
719.5	-7.47139	0.02549		689	15.1001	0.04846
719	-8.23263	0.02568		688	15.1214	0.04966
718.5	-8.14874	0.02593		687	15.9765	0.05092
718	-8.30985	0.02627		686	15.6176	0.05204
717.5	-9.03806	0.02649		685	16.3472	0.05319
717	-8.63302	0.02673		684	16.7625	0.05432
716.5	-8.33429	0.02696		683	19.3175	0.05563
716	-8.41121	0.02728		682	17.8501	0.05679
715.5	-8.5091	0.02748		681	19.7247	0.0581
715	-8.70567	0.02764		680	20.6912	0.05939
714.5	-9.58664	0.02795		679	21.4667	0.06075
714	-10.8569	0.02825		678	21.33	0.06214
713.5	-10.3257	0.02838		677	21.0083	0.06359
713	-8.86602	0.02859		676	21.4327	0.06509
712.5	-9.5041	0.02884		675	21.8639	0.06642
712	-9.09902	0.02913		674	23.5936	0.06784
711.5	-8.61055	0.02943		673	24.2141	0.0693
711	-8.50819	0.02974		672	24.9855	0.07075
710.5	-8.21937	0.03006		671	25.6018	0.07215
710	-7.60625	0.03037		670	25.8653	0.07351
709.5	-6.949	0.03067		669	25.7612	0.07496
709	-6.25379	0.03094		668	27.9099	0.07645
708.5	-7.27121	0.03127		667	26.3042	0.0779
708	-7.44689	0.03168		666	28.5518	0.07953
707.5	-8.84398	0.03212		665	28.7266	0.08116
707	-8.80417	0.03268		664	30.9893	0.08282
706.5	-8.54685	0.03295		663	32.8065	0.08449
706	-8.57016	0.03335		662	34.9377	0.08629
705.5	-9.2207	0.03385		661	36.1308	0.08805
705	-10.6055	0.03428		660	34.3863	0.08968
704.5	-10.1779	0.03458		659	35.3588	0.09167
704	-11.4496	0.03498		658	35.9724	0.09366
703.5	-11.8639	0.03532		657	36.8279	0.09552
703	-12.4501	0.03579		656	35.6438	0.0975
702.5	-11.7703	0.03619		655	35.6045	0.09948
702	-11.7403	0.03658		654	33.4228	0.10146
701.5	-11.8817	0.03697		653	36.3148	0.1036
701	-11.9305	0.03743		652	38.9279	0.10582
700.5	-11.063	0.03792		651	40.4402	0.10794
700	-11.2649	0.03829		650	39.2001	0.11011
699.5	-11.4035	0.03873		649	39.3007	0.11224
699	-11.413	0.03911		648	41.2368	0.11446
698.5	-11.9532	0.0395		647	39.9411	0.11662
698	-11.3776	0.04		646	43.8703	0.11896
697.5	-11.223	0.04037		645	42.9226	0.12122
697	-11.3784	0.04089		644	43.6287	0.12356
696.5	-12.5331	0.04135		643	47.1438	0.12589
696	-11.8657	0.04187		642	49.6874	0.12829
695.5	-12.3005	0.04234		641	50.6464	0.13077
695	-11.3928	0.04278		640	52.8105	0.13332
694.5	-12.7212	0.0433		639	55.9596	0.13597
694	-13.2565	0.04379		638	59.9692	0.13861
693.5	-12.8173	0.04428		637	59.7134	0.14127
693	-12.4497	0.04481		636	60.9477	0.144
692.5	-12.9925	0.04525		635	61.2396	0.14676
692	-13.464	0.04578		634	60.0545	0.14972
691.5	-12.7003	0.04622		633	58.6044	0.15269
691	-12.2129	0.04674		632	59.266	0.15546
690.5	-10.8557	0.04729		631	59.2145	0.15843
690	-11.2539	0.04785		630	57.5066	0.16136
689.5	-11.2208	0.04839		629	60.2707	0.16442
689	-12.1763	0.04887		628	58.4777	0.16747
688.5	-12.0341	0.04943		627	56.964	0.17056
688	-11.7249	0.05		626	58.2101	0.17369
687.5	-11.0959	0.05055		625	62.5235	0.1768
687	-11.1247	0.05117		624	64.6695	0.18005
686.5	-11.0017	0.05171		623	64.6907	0.18322
686	-11.2476	0.05234		622	65.593	0.18646
685.5	-13.2318	0.05294		621	68.2953	0.1894
685	-13.2672	0.05352		620	72.1702	0.19259
684.5	-12.8408	0.05414		619	75.4401	0.19577
684	-13.2204	0.0547		618	76.6229	0.1988
683.5	-13.2716	0.05528		617	78.486	0.2021
683	-13.6651	0.05593		616	79.6345	0.20556
682.5	-14.3498	0.05646		615	83.0683	0.20898
682	-13.7609	0.05708		614	84.6927	0.2122
681.5	-13.9791	0.05769		613	84.5911	0.21583
681	-13.9927	0.05837		612	78.6577	0.21945
680.5	-14.0351	0.05898		611	77.1982	0.2233
680	-13.4045	0.05965		610	81.5167	0.22713
679.5	-14.3907	0.06024		609	81.7954	0.2308
679	-14.5942	0.06093		608	83.191	0.23442
678.5	-15.1793	0.06152		607	85.0339	0.23815
678	-16.113	0.06218		606	89.9747	0.24198
677.5	-16.0959	0.06282		605	92.1764	0.24596
677	-16.9594	0.06354		604	95.5813	0.2499
676.5	-17.8319	0.06418		603	97.4055	0.25393
676	-18.4976	0.06488		602	95.9753	0.25778
675.5	-18.4064	0.06559		601	99.4155	0.26206
675	-18.2137	0.06625		600	100.941	0.26613
674.5	-18.5722	0.06702		599	102.142	0.2704
674	-19.1071	0.06769		598	102.398	0.27448
673.5	-19.7238	0.06846		597	102.729	0.27876
673	-21.0094	0.06919		596	106.568	0.28313
672.5	-22.2024	0.06986		595	108.425	0.2872
672	-23.5069	0.07057		594	110.62	0.2913
671.5	-23.9503	0.07126		593	114.363	0.29545
671	-24.2265	0.07196		592	115.14	0.29982
670.5	-24.565	0.07271		591	116.239	0.30409
670	-24.5449	0.07338		590	115.875	0.30832
669.5	-24.7208	0.07418		589	120.234	0.31253
669	-24.6897	0.07501		588	121.424	0.31687
668.5	-24.3627	0.07572		587	122.25	0.32119
668	-24.9085	0.07646		586	127.053	0.32556
667.5	-24.7701	0.07726		585	123.824	0.33008
667	-27.1605	0.07806		584	124.551	0.33439
666.5	-27.3682	0.07876		583	127.35	0.33888
666	-27.6826	0.07952		582	131.404	0.34346
665.5	-27.122	0.08025		581	131.91	0.34796
665	-27.5039	0.08102		580	131.96	0.35242
664.5	-28.408	0.08182		579	132.732	0.3566
664	-27.8698	0.08269		578	133.972	0.36098
663.5	-27.4552	0.08351		577	139.288	0.36524
663	-28.2734	0.08433		576	140.4	0.36968
662.5	-28.137	0.08509		575	141.728	0.37394
662	-28.7491	0.0861		574	140.315	0.37829
661.5	-26.7646	0.0869		573	143.231	0.38296
661	-27.0542	0.08776		572	144.417	0.38738
660.5	-28.0614	0.0886		571	152.093	0.39178
660	-29.1101	0.08945		570	149.62	0.39617
659.5	-27.4521	0.09031		569	147.065	0.40043
659	-26.9882	0.09118		568	148.4	0.40483
658.5	-26.371	0.09209		567	151.538	0.40895
658	-26.9846	0.09311		566	152.477	0.41298
657.5	-28.2987	0.09404		565	151.895	0.41682
657	-26.5	0.09503		564	153.665	0.42056
656.5	-24.877	0.096		563	151.312	0.42453
656	-22.6972	0.09699		562	152.826	0.42841
655.5	-22.7697	0.09792		561	154.146	0.43221
655	-23.9069	0.09891		560	155.903	0.43598
654.5	-23.5918	0.10005		559	155.968	0.43945
654	-24.4313	0.10102		558	158.217	0.44314
653.5	-24.8757	0.10197		557	161.489	0.44669
653	-25.4992	0.103		556	164.048	0.45018
652.5	-25.7636	0.10405		555	166.872	0.45327
652	-26.2826	0.10513		554	170.719	0.45641
651.5	-26.1093	0.10622		553	174.184	0.45953
651	-28.4304	0.10728		552	176.528	0.46235
650.5	-29.9971	0.10834		551	179.038	0.46528
650	-32.2046	0.10937		550	177.446	0.46812
649.5	-30.3586	0.11045		549	176.424	0.47065
649	-31.4732	0.11151		548	179.087	0.47282
648.5	-32.108	0.11258		547	176.32	0.4755
648	-34.2001	0.11362		546	176.783	0.47756
647.5	-34.4695	0.11471		545	176.965	0.47952
647	-35.0837	0.11588		544	175.326	0.48125
646.5	-32.4392	0.11691		543	176.749	0.48282
646	-33.0023	0.118		542	178.06	0.48423
645.5	-33.7518	0.11918		541	179.255	0.48572
645	-35.3703	0.12038		540	180.515	0.48687
644.5	-36.6684	0.12153		539	181.866	0.48773
644	-38.2761	0.12268		538	187.259	0.48842
643.5	-39.3592	0.12381		537	182.235	0.48892
643	-40.014	0.12501		536	183.815	0.48919
642.5	-40.5218	0.12622		535	182.394	0.48915
642	-40.0763	0.12747		534	181.85	0.48909
641.5	-39.831	0.12876		533	181.553	0.48867
641	-41.9609	0.13		532	181.367	0.48811
640.5	-42.4463	0.13129		531	176.687	0.48737
640	-44.9287	0.13253		530	176.251	0.48632
639.5	-43.4402	0.13381		529	175.655	0.48488
639	-44.1539	0.13514		528	177.851	0.48308
638.5	-46.13	0.13647		527	172.182	0.48131
638	-47.8723	0.1377		526	173.116	0.47916
637.5	-48.0723	0.13904		525	167.038	0.47676
637	-48.7234	0.14026		524	167.385	0.47406
636.5	-48.1068	0.14162		523	163.919	0.4711
636	-48.311	0.14302		522	161.21	0.46738
635.5	-47.8071	0.14449		521	154.281	0.46399
635	-47.4963	0.14584		520	154.639	0.46037
634.5	-46.1028	0.14721		519	155.07	0.45613
634	-46.9346	0.14865		518	153.261	0.45157
633.5	-46.8915	0.15002		517	151.313	0.44686
633	-47.9254	0.15138		516	147.8	0.44192
632.5	-50.1553	0.15278		515	151.498	0.43682
632	-49.3953	0.15425		514	152.764	0.43172
631.5	-50.8917	0.15581		513	154.624	0.42615
631	-52.0071	0.15722		512	153.49	0.4203
630.5	-51.87	0.15863		511	154.079	0.41385
630	-51.1281	0.16013		510	149.911	0.4075
629.5	-52.8646	0.16173		509	143.957	0.40071
629	-51.1949	0.16316		508	141.863	0.39342
628.5	-50.8034	0.1646		507	133.74	0.38615
628	-50.0314	0.1661		506	128.501	0.37838
627.5	-52.6314	0.16753		505	124.468	0.37049
627	-52.957	0.16898		504	119.838	0.36223
626.5	-54.135	0.17064		503	115.946	0.35416
626	-53.4438	0.17212		502	110.987	0.34572
625.5	-55.0435	0.17363		501	107.325	0.33701
625	-54.9631	0.17521		500	103.935	0.32808
624.5	-54.5707	0.17673		499	99.8512	0.31875
624	-54.5862	0.1783		498	97.5221	0.30945
623.5	-54.9459	0.17979		497	92.0009	0.29994
623	-56.243	0.18135		496	91.8224	0.29049
622.5	-57.9583	0.18285		495	87.3326	0.28087
622	-58.3288	0.18443		494	80.8052	0.2713
621.5	-57.983	0.186		493	79.1347	0.26187
621	-57.8502	0.1876		492	78.0526	0.25207
620.5	-58.7651	0.18913		491	79.0316	0.24233
620	-59.9864	0.19071		490	76.8921	0.23294
619.5	-61.3478	0.19226		489	71.1317	0.2234
619	-62.3151	0.19387		488	66.37	0.2139
618.5	-63.6246	0.19538		487	61.2115	0.20458
618	-63.3025	0.19678		486	60.4276	0.19536
617.5	-65.2033	0.19847		485	59.2991	0.18646
617	-64.374	0.20013		484	56.2665	0.17756
616.5	-63.9471	0.20178		483	50.4897	0.16842
616	-65.6427	0.20347		482	41.9449	0.15949
615.5	-65.2747	0.20513		481	43.4355	0.15036
615	-63.8594	0.20686		480	40.6113	0.14152
614.5	-65.7534	0.20847		479	37.0069	0.13309
614	-66.4574	0.21032		478	32.3597	0.12548
613.5	-65.8814	0.21194		477	27.4446	0.11848
613	-65.833	0.21374		476	25.8802	0.11208
612.5	-67.0611	0.21551		475	23.7415	0.1059
612	-69.0961	0.2174		474	22.957	0.10008
611.5	-70.2569	0.21927		473	21.2381	0.09441
611	-69.8848	0.22116		472	17.2029	0.08894
610.5	-71.3479	0.2229		471	18.9175	0.08385
610	-71.2451	0.2248		470	16.6812	0.07912
609.5	-72.2513	0.2268		469	15.7931	0.07475
609	-73.5496	0.22858		468	13.6862	0.07064
608.5	-76.4422	0.23035		467	11.1671	0.06682
608	-77.5326	0.23212		466	8.15978	0.06344
607.5	-75.1733	0.23405		465	6.39196	0.06044
607	-75.8741	0.2359		464	5.54437	0.05781
606.5	-76.7452	0.23771		463	2.32605	0.05543
606	-76.7933	0.23977		462	1.38787	0.0534
605.5	-75.5489	0.24179		461	3.03951	0.0516
605	-78.2329	0.24371		460	1.45653	0.04991
604.5	-79.4918	0.2455		459	1.10022	0.04851
604	-79.9232	0.2473		458	-0.33056	0.04729
603.5	-79.8953	0.24916		457	0.94715	0.04633
603	-81.7624	0.25122		456	-0.29331	0.04558
602.5	-84.8769	0.25321		455	-0.11751	0.04496
602	-84.8247	0.25506		454	1.0813	0.04438
601.5	-86.5105	0.25708		453	0.78345	0.04405
601	-86.8983	0.25894		452	0.74923	0.04369
600.5	-87.3822	0.26104		451	-0.32694	0.04343
600	-88.0479	0.26291		450	2.11633	0.04339
599.5	-87.5928	0.26485		449	1.88656	0.04351
599	-90.4748	0.2669		448	1.59422	0.04374
598.5	-90.7845	0.26898		447	1.21608	0.04395
598	-93.4575	0.27098		446	-0.11366	0.04444
597.5	-96.7602	0.27299		445	1.08644	0.04484
597	-96.6381	0.2751		444	1.11357	0.04549
596.5	-99.3318	0.2772		443	1.07105	0.04619
596	-99.6367	0.27936		442	0.33996	0.04684
595.5	-100.225	0.28155		441	-0.68868	0.04761
595	-100.574	0.28355		440	-0.78797	0.04852
594.5	-100.41	0.28552		439	0.81173	0.04959
594	-98.5469	0.28761		438	0.46341	0.0508
593.5	-100.163	0.28981		437	-0.74013	0.052
593	-98.7777	0.29183		436	-2.67428	0.05342
592.5	-98.1093	0.29398		435	-2.47145	0.05499
592	-97.4362	0.29609		434	-2.75931	0.05681
591.5	-101.272	0.29828		433	-0.83439	0.05885
591	-103.318	0.30034		432	0.40865	0.06111
590.5	-105.754	0.30237		431	-1.97508	0.06357
590	-103.429	0.30435		430	-1.28635	0.06667
589.5	-103.462	0.30635		429	-1.42281	0.07118
589	-104.975	0.30835		428	-3.00726	0.07848
588.5	-106.287	0.31039		427	-3.15026	0.0907
588	-105.495	0.31253		426	-0.13068	0.11017
587.5	-108.097	0.31458		425	-10.918	0.14075
587	-105.966	0.31664		424	-19.9323	0.18707
586.5	-105.713	0.31878		423	-13.2719	0.2527
586	-106.251	0.32095		422	-26.9363	0.3475
585.5	-104.671	0.32298		421	-39.8322	0.48167
585	-106.196	0.32523		420	-30.8143	0.66448
584.5	-107.972	0.32741
584	-107.779	0.32949
583.5	-106.373	0.33179
583	-108.077	0.33389
582.5	-107.048	0.33611
582	-108.741	0.33821
581.5	-109.09	0.3404
581	-106.464	0.34241
580.5	-107.626	0.34456
580	-109.56	0.34656
579.5	-110.437	0.3486
579	-111.231	0.35059
578.5	-110.949	0.35267
578	-110.163	0.35476
577.5	-111.837	0.35676
577	-113.631	0.3588
576.5	-116.789	0.36072
576	-121.022	0.36266
575.5	-124.039	0.36459
575	-122.374	0.36665
574.5	-124.083	0.36872
574	-125.611	0.37074
573.5	-129.941	0.37267
573	-129.174	0.37481
572.5	-132.629	0.37683
572	-135.458	0.37885
571.5	-135.676	0.3809
571	-134.681	0.38299
570.5	-138.366	0.38481
570	-140.675	0.38682
569.5	-142.436	0.38872
569	-141.793	0.39072
568.5	-142.488	0.39286
568	-142.819	0.39487
567.5	-139.63	0.39693
567	-141.693	0.39884
566.5	-139.914	0.40072
566	-137.849	0.40246
565.5	-132.825	0.40442
565	-135	0.40633
564.5	-135.32	0.40803
564	-135.745	0.40998
563.5	-136.812	0.41175
563	-137.93	0.41345
562.5	-138.045	0.41529
562	-140.443	0.41719
561.5	-142.092	0.41898
561	-139.703	0.42083
560.5	-141.671	0.42262
560	-139.061	0.42422
559.5	-137.934	0.426
559	-138.041	0.42769
558.5	-137.608	0.42933
558	-139.615	0.43114
557.5	-142.779	0.43285
557	-145.759	0.43446
556.5	-144.015	0.43603
556	-143.356	0.43767
555.5	-145.555	0.43926
555	-142.262	0.44087
554.5	-141.2	0.44231
554	-141.18	0.44381
553.5	-137.548	0.44508
553	-137.949	0.44654
552.5	-135.475	0.44793
552	-136.307	0.44926
551.5	-136.817	0.45047
551	-138.93	0.45169
550.5	-138.254	0.45293
550	-141.441	0.45409
549.5	-143.125	0.45531
549	-142.79	0.45653
548.5	-146.212	0.45773
548	-149.657	0.45893
547.5	-150.198	0.45999
547	-147.457	0.46098
546.5	-150.835	0.46188
546	-152.42	0.46281
545.5	-155.365	0.4636
545	-157.89	0.46447
544.5	-160.397	0.46534
544	-162.684	0.46593
543.5	-163.135	0.46664
543	-162.651	0.46722
542.5	-164.555	0.46778
542	-166.115	0.46831
541.5	-163.516	0.46876
541	-162.217	0.4692
540.5	-162.899	0.46949
540	-160.683	0.46977
539.5	-157.917	0.4702
539	-159.843	0.47041
538.5	-160.978	0.47068
538	-161.99	0.47094
537.5	-162.161	0.47117
537	-157.52	0.47138
536.5	-154.677	0.47115
536	-152.684	0.4711
535.5	-152.867	0.47109
535	-155.802	0.47112
534.5	-156.036	0.47115
534	-156.714	0.47089
533.5	-159.456	0.47063
533	-159.614	0.47041
532.5	-158.115	0.47009
532	-163.247	0.46977
531.5	-164.822	0.4694
531	-165.693	0.46881
530.5	-165.196	0.46825
530	-162.545	0.46765
529.5	-161.34	0.46692
529	-161.702	0.46633
528.5	-165.082	0.46544
528	-167.853	0.46474
527.5	-167.003	0.46387
527	-168.475	0.4628
526.5	-164.458	0.46169
526	-162.401	0.46065
525.5	-160.873	0.45968
525	-156.365	0.45857
524.5	-154.49	0.45734
524	-155.743	0.45611
523.5	-149.53	0.45474
523	-147.319	0.45326
522.5	-146.451	0.45161
522	-147.23	0.45005
521.5	-146.751	0.44836
521	-146.702	0.44663
520.5	-143.827	0.44482
520	-143.247	0.44302
519.5	-142.289	0.44107
519	-142.522	0.43903
518.5	-139.746	0.43712
518	-141.694	0.43493
517.5	-139.001	0.43265
517	-138.136	0.43043
516.5	-137.376	0.42805
516	-135.463	0.42564
515.5	-136.523	0.42317
515	-134.676	0.42065
514.5	-134.096	0.41809
514	-132.587	0.41569
513.5	-132.478	0.41304
513	-135.562	0.41046
512.5	-131.945	0.40753
512	-128.26	0.40478
511.5	-127.341	0.402
511	-123.949	0.39905
510.5	-123.393	0.39616
510	-121.14	0.39307
509.5	-118.298	0.38991
509	-118.548	0.38679
508.5	-118.219	0.38356
508	-117.407	0.3801
507.5	-115.532	0.37675
507	-113.684	0.37325
506.5	-115.917	0.36973
506	-117.592	0.36608
505.5	-113.813	0.36241
505	-110.848	0.35864
504.5	-111.222	0.35489
504	-110.624	0.35111
503.5	-108.543	0.34735
503	-107.52	0.34361
502.5	-106.531	0.3399
502	-104.562	0.33592
501.5	-106.674	0.33212
501	-105.478	0.32835
500.5	-105.306	0.32447
500	-104.674	0.32036
499.5	-105.876	0.31623
499	-101.87	0.31209
498.5	-97.1449	0.308
498	-93.0512	0.30399
497.5	-93.023	0.29972
497	-92.0431	0.29552
496.5	-86.9559	0.29147
496	-85.2882	0.28731
495.5	-85.0689	0.28312
495	-85.3233	0.2787
494.5	-85.5045	0.27452
494	-84.4112	0.2703
493.5	-82.2139	0.26597
493	-81.185	0.26178
492.5	-78.6985	0.25718
492	-76.5584	0.25289
491.5	-74.7209	0.2487
491	-72.2461	0.2444
490.5	-70.3662	0.24028
490	-69.0199	0.23613
489.5	-66.0079	0.23189
489	-64.65	0.22777
488.5	-63.6491	0.22369
488	-60.1488	0.21988
487.5	-57.9617	0.21584
487	-55.1161	0.21201
486.5	-50.0761	0.20799
486	-48.4106	0.20416
485.5	-47.6288	0.20043
485	-46.3249	0.19679
484.5	-43.7157	0.19294
484	-41.2011	0.18943
483.5	-40.7376	0.18576
483	-38.0771	0.18212
482.5	-36.6924	0.17842
482	-37.0394	0.17475
481.5	-37.318	0.17111
481	-35.8518	0.16745
480.5	-34.0771	0.1639
480	-33.1146	0.16039
479.5	-33.6422	0.15705
479	-33.6648	0.15362
478.5	-34.2496	0.15048
478	-32.4079	0.14759
477.5	-30.9286	0.14468
477	-29.368	0.14185
476.5	-29.0653	0.1393
476	-30.18	0.13674
475.5	-26.7903	0.1343
475	-26.6711	0.13192
474.5	-25.5791	0.12964
474	-25.2955	0.12738
473.5	-23.2335	0.12507
473	-22.8308	0.123
472.5	-21.6032	0.12081
472	-21.1539	0.11871
471.5	-19.6533	0.1167
471	-17.817	0.11477
470.5	-17.1146	0.11304
470	-16.7852	0.11135
469.5	-16.2483	0.1097
469	-16.3273	0.10817
468.5	-15.8802	0.10675
468	-15.0497	0.10528
467.5	-13.2471	0.10391
467	-14.3264	0.10256
466.5	-12.2578	0.10137
466	-11.6405	0.10021
465.5	-10.1843	0.09906
465	-9.51878	0.09804
464.5	-10.4238	0.09706
464	-9.62172	0.09624
463.5	-7.65714	0.09546
463	-7.27634	0.09474
462.5	-7.19539	0.09404
462	-6.29387	0.09342
461.5	-5.55467	0.09285
461	-5.13927	0.09234
460.5	-5.65243	0.09185
460	-4.14412	0.09136
459.5	-3.26405	0.091
459	-1.95002	0.09061
458.5	-2.98191	0.09031
458	-3.07752	0.09002
457.5	-2.36667	0.0898
457	-2.48053	0.0897
456.5	-1.87703	0.08951
456	-1.82129	0.08944
455.5	-0.18551	0.08927
455	-0.40306	0.08922
454.5	-1.52993	0.08918
454	-0.71126	0.08922
453.5	-0.99802	0.08926
453	-0.65467	0.08931
452.5	-0.37948	0.08934
452	0.80382	0.08944
451.5	-0.44743	0.08959
451	-0.5475	0.08979
450.5	-0.53145	0.08993
450	-0.33212	0.09018
449.5	-0.60965	0.09053
449	0.78752	0.09092
448.5	-0.26162	0.09125
448	0.85632	0.09158
447.5	-0.19327	0.09202
447	-0.43915	0.09245
446.5	0.15037	0.09294
446	-0.08293	0.09334
445.5	1.0117	0.09386
445	1.10923	0.09433
444.5	1.26645	0.09493
444	-0.37265	0.09551
443.5	-1.42341	0.09624
443	-0.76597	0.0968
442.5	-0.41652	0.09754
442	-0.77936	0.09836
441.5	1.52223	0.09903
441	-0.10621	0.09977
440.5	-0.1234	0.10062
440	-0.07616	0.10158
439.5	0.37262	0.10261
439	0.93796	0.10368
438.5	0.97953	0.10481
438	1.11824	0.10597
437.5	0.26002	0.10717
437	-0.47963	0.10835
436.5	0.75231	0.10972
436	-0.40472	0.11123
435.5	0.061	0.1127
435	1.68721	0.11422
434.5	0.67765	0.11587
434	1.8782	0.11758
433.5	0.24823	0.11942
433	-0.35671	0.12142
432.5	-1.69203	0.12346
432	-1.48813	0.12556
431.5	-0.58007	0.12777
431	-0.56193	0.13008
430.5	-2.45224	0.13261
430	-1.91147	0.13531
429.5	-1.86092	0.13825
429	-2.32753	0.14146
428.5	-0.72315	0.1451
428	-1.76027	0.149
427.5	-2.22168	0.15378
427	-0.67041	0.15903
426.5	-0.00992	0.16509
426	1.62338	0.1723
425.5	-0.61742	0.18099
425	-2.58707	0.19122
424.5	-1.81803	0.20359
424	-0.30358	0.21849
423.5	2.42527	0.23559
423	6.47466	0.25715
422.5	7.51544	0.28304
422	2.23692	0.31422
421.5	-2.66406	0.35148
421	-4.01375	0.39849
420.5	6.58909	0.45239
420	17.299	0.52066

## Sheet: Fig. 4f
S-Δ/PyrNMP				R-Δ/PyrNMP
Wavelength	CPL	DC		Wavelength	CPL	DC
750	-4.13185	0.01106		750	2.84797	0.0162
749.5	-3.95264	0.01123		749.5	3.49802	0.01641
749	-4.02931	0.01133		749	3.95173	0.0166
748.5	-3.82437	0.01154		748.5	3.59109	0.01676
748	-4.29339	0.01168		748	4.87049	0.01691
747.5	-4.09718	0.01183		747.5	4.89637	0.01714
747	-3.88697	0.01195		747	4.60951	0.01737
746.5	-4.11449	0.01209		746.5	4.62914	0.01759
746	-4.2224	0.01225		746	5.41919	0.01782
745.5	-4.17877	0.01243		745.5	4.59975	0.01804
745	-4.35698	0.01261		745	4.6751	0.01827
744.5	-4.55112	0.01275		744.5	3.89376	0.01845
744	-4.54165	0.01294		744	4.49368	0.01861
743.5	-4.96979	0.01316		743.5	4.89063	0.01879
743	-4.83596	0.01338		743	7.19378	0.01904
742.5	-4.48423	0.01355		742.5	8.64281	0.0193
742	-4.61647	0.01379		742	9.16185	0.01949
741.5	-4.90653	0.01397		741.5	8.38971	0.01967
741	-5.26981	0.01416		741	7.42876	0.01991
740.5	-5.35794	0.01432		740.5	8.78724	0.02013
740	-5.71464	0.01452		740	9.06614	0.02033
739.5	-5.8454	0.0147		739.5	9.34555	0.02055
739	-6.08933	0.01491		739	10.0171	0.02077
738.5	-6.44229	0.01516		738.5	9.51674	0.02093
738	-6.32101	0.01538		738	10.5782	0.02116
737.5	-6.17837	0.01557		737.5	13.1412	0.02143
737	-6.41021	0.01578		737	12.4523	0.02167
736.5	-6.28164	0.01598		736.5	12.4548	0.0219
736	-6.54479	0.01621		736	12.8308	0.02219
735.5	-6.10459	0.01634		735.5	12.1578	0.02242
735	-6.15769	0.01655		735	11.8124	0.02265
734.5	-6.21438	0.01676		734.5	9.72891	0.02291
734	-6.1694	0.01698		734	8.98512	0.02318
733.5	-6.09931	0.01715		733.5	9.84373	0.02346
733	-6.15402	0.01731		733	10.9298	0.0237
732.5	-6.13574	0.01756		732.5	12.2022	0.02398
732	-6.35916	0.01778		732	11.7584	0.02419
731.5	-5.83552	0.01804		731.5	12.4068	0.02444
731	-5.96301	0.01832		731	14.3456	0.02471
730.5	-5.53735	0.01853		730.5	13.8344	0.02498
730	-5.79604	0.01878		730	12.0732	0.02526
729.5	-5.80021	0.01901		729.5	10.8651	0.02546
729	-6.20603	0.01922		729	12.0854	0.02566
728.5	-6.33208	0.01948		728.5	12.8686	0.02589
728	-6.33879	0.01972		728	12.9942	0.02613
727.5	-6.83712	0.01998		727.5	14.4208	0.02641
727	-7.20261	0.02025		727	13.85	0.0267
726.5	-7.51869	0.02051		726.5	13.7567	0.02702
726	-7.75165	0.02075		726	14.7291	0.02732
725.5	-8.00221	0.02103		725.5	12.3937	0.02764
725	-7.7333	0.02128		725	11.611	0.02793
724.5	-7.49798	0.02153		724.5	10.4183	0.0282
724	-7.03824	0.02178		724	11.8937	0.02854
723.5	-7.36396	0.02203		723.5	11.1901	0.02889
723	-7.53233	0.02227		723	10.7232	0.02917
722.5	-7.81281	0.02252		722.5	11.2946	0.02951
722	-7.86261	0.02276		722	11.9854	0.02978
721.5	-7.73717	0.02304		721.5	12.6823	0.03015
721	-7.68102	0.02331		721	14.0611	0.03053
720.5	-7.63628	0.02357		720.5	14.4908	0.03084
720	-7.53495	0.02382		720	16.276	0.03113
719.5	-7.47631	0.02405		719.5	15.1265	0.03141
719	-7.83035	0.02432		719	16.2706	0.03166
718.5	-8.02817	0.02454		718.5	17.5407	0.03191
718	-7.8946	0.02475		718	17.1294	0.03216
717.5	-8.28607	0.02502		717.5	18.8718	0.03242
717	-8.0936	0.02525		717	19.2481	0.03267
716.5	-8.74444	0.02552		716.5	20.7924	0.03292
716	-8.75641	0.02575		716	21.1705	0.03316
715.5	-9.42145	0.02599		715.5	19.3702	0.03342
715	-9.73024	0.02623		715	19.4757	0.0337
714.5	-9.75116	0.02645		714.5	18.0872	0.0339
714	-9.52682	0.02665		714	19.1279	0.03422
713.5	-9.44587	0.02695		713.5	19.0883	0.03452
713	-9.84187	0.02718		713	18.9314	0.03478
712.5	-10.2226	0.02746		712.5	17.1885	0.03506
712	-10.5338	0.02773		712	18.3493	0.03538
711.5	-10.6914	0.02803		711.5	15.8598	0.03578
711	-10.8322	0.02834		711	16.3263	0.03616
710.5	-10.9191	0.02863		710.5	15.9216	0.03652
710	-11.1102	0.02897		710	16.7794	0.03692
709.5	-11.2745	0.02932		709.5	16.0347	0.03732
709	-10.9691	0.02967		709	15.4419	0.03768
708.5	-11.1958	0.03005		708.5	14.8234	0.0381
708	-11.3226	0.0304		708	14.6023	0.03851
707.5	-11.6396	0.03079		707.5	14.7577	0.03892
707	-11.7741	0.03119		707	15.9	0.03934
706.5	-12.0521	0.03157		706.5	16.4885	0.03981
706	-13.0269	0.03196		706	16.2903	0.04022
705.5	-13.3759	0.0323		705.5	17.6232	0.04069
705	-13.2054	0.03267		705	16.0133	0.04111
704.5	-13.0617	0.03307		704.5	16.114	0.04154
704	-13.2638	0.03344		704	15.7549	0.04198
703.5	-13.5073	0.03378		703.5	17.9073	0.0424
703	-13.6995	0.03418		703	17.9075	0.04282
702.5	-14.1569	0.03458		702.5	18.0023	0.04323
702	-14.0313	0.03499		702	18.1157	0.04362
701.5	-14.2271	0.03534		701.5	18.7907	0.04401
701	-14.8968	0.0357		701	19.6572	0.04455
700.5	-15.1084	0.03612		700.5	19.7649	0.04498
700	-15.7973	0.03651		700	20.4356	0.04541
699.5	-15.7941	0.03691		699.5	22.3178	0.04584
699	-15.9508	0.03732		699	20.8939	0.04629
698.5	-15.707	0.03773		698.5	19.8545	0.04671
698	-15.5177	0.03819		698	21.9719	0.04726
697.5	-14.9509	0.03867		697.5	20.1045	0.04772
697	-15.7492	0.03912		697	21.7437	0.04817
696.5	-15.8725	0.03955		696.5	23.2422	0.04859
696	-16.0688	0.03994		696	22.3712	0.04914
695.5	-16.1234	0.04043		695.5	22.5053	0.0496
695	-16.2082	0.0409		695	22.0843	0.05012
694.5	-16.3519	0.0414		694.5	21.4393	0.05063
694	-15.8567	0.04188		694	21.6213	0.0511
693.5	-16.0818	0.04241		693.5	21.3712	0.05165
693	-16.4139	0.04295		693	23.8413	0.05219
692.5	-16.6641	0.04344		692.5	21.7306	0.05271
692	-16.8923	0.04394		692	23.0181	0.05324
691.5	-17.0028	0.0444		691.5	22.8044	0.05384
691	-16.1984	0.04493		691	23.9514	0.05445
690.5	-16.8389	0.04547		690.5	25.8712	0.0551
690	-17.3998	0.04597		690	26.8135	0.05565
689.5	-18.1846	0.04651		689.5	28.3266	0.05617
689	-18.1545	0.04702		689	29.6802	0.05686
688.5	-17.9107	0.04755		688.5	29.3366	0.05746
688	-18.6413	0.04819		688	31.204	0.05801
687.5	-18.9384	0.04876		687.5	31.7253	0.05864
687	-19.81	0.04935		687	31.3772	0.05925
686.5	-20.0971	0.04988		686.5	31.3429	0.05985
686	-20.4987	0.05039		686	29.3746	0.06052
685.5	-21.2414	0.05093		685.5	30.5344	0.06114
685	-22.065	0.05148		685	29.844	0.06182
684.5	-21.7533	0.05203		684.5	28.3458	0.06243
684	-22.6087	0.05262		684	30.6246	0.0631
683.5	-22.7256	0.05323		683.5	30.6605	0.06374
683	-23.5251	0.05383		683	33.2198	0.06439
682.5	-23.6396	0.05444		682.5	33.2428	0.06491
682	-23.8558	0.055		682	33.3198	0.06565
681.5	-24.2764	0.0556		681.5	32.2209	0.06632
681	-24.5999	0.05624		681	32.4025	0.06694
680.5	-24.8877	0.05693		680.5	34.7712	0.06762
680	-24.7933	0.05758		680	33.9703	0.06829
679.5	-25.1634	0.05813		679.5	33.2603	0.06898
679	-24.9692	0.05877		679	33.5021	0.06961
678.5	-24.8988	0.05943		678.5	35.7429	0.07025
678	-25.2814	0.06015		678	39.2178	0.07093
677.5	-25.9021	0.06081		677.5	40.4327	0.07173
677	-26.3659	0.06152		677	39.6257	0.07243
676.5	-26.5295	0.06215		676.5	41.4423	0.07304
676	-26.7929	0.06282		676	38.3546	0.07376
675.5	-26.0693	0.06353		675.5	36.8941	0.07444
675	-26.1279	0.06421		675	35.5177	0.07517
674.5	-26.7795	0.0649		674.5	35.8037	0.07588
674	-27.5943	0.06557		674	38.5403	0.07652
673.5	-29.039	0.06629		673.5	36.2613	0.07735
673	-28.9714	0.06701		673	35.1713	0.07809
672.5	-30.0956	0.0677		672.5	32.4307	0.07887
672	-30.6641	0.06842		672	34.0852	0.07967
671.5	-31.1793	0.0692		671.5	38.7461	0.08034
671	-31.7377	0.06987		671	38.1536	0.08114
670.5	-32.5758	0.07058		670.5	36.3111	0.08199
670	-34.0174	0.07123		670	36.6094	0.08274
669.5	-34.3125	0.0719		669.5	37.1229	0.08348
669	-33.5634	0.07265		669	38.6701	0.08421
668.5	-34.5584	0.0734		668.5	38.6321	0.08496
668	-34.7415	0.07414		668	43.2939	0.08567
667.5	-35.4941	0.07489		667.5	47.6351	0.0864
667	-36.3551	0.07566		667	47.9213	0.08722
666.5	-37.5574	0.07647		666.5	48.7515	0.08806
666	-36.9463	0.07731		666	45.9509	0.08896
665.5	-35.789	0.07813		665.5	48.7866	0.08973
665	-36.7759	0.07891		665	51.4362	0.09046
664.5	-37.0609	0.07965		664.5	52.2838	0.09118
664	-37.6325	0.08045		664	55.1397	0.09209
663.5	-38.0296	0.08119		663.5	54.1111	0.09301
663	-37.889	0.08206		663	54.4774	0.09386
662.5	-39.019	0.08291		662.5	56.5266	0.09465
662	-39.0109	0.08384		662	56.1222	0.09552
661.5	-38.6704	0.08468		661.5	55.7197	0.09649
661	-39.5697	0.08555		661	55.0118	0.09744
660.5	-40.5097	0.08649		660.5	56.5162	0.09844
660	-41.4233	0.08737		660	54.9229	0.09935
659.5	-41.9641	0.08819		659.5	52.1994	0.10022
659	-42.8279	0.08905		659	51.7452	0.10115
658.5	-43.0782	0.08988		658.5	52.2532	0.10197
658	-43.05	0.09081		658	56.7726	0.10298
657.5	-44.7296	0.09169		657.5	57.8098	0.10396
657	-45.1161	0.09253		657	55.2606	0.10491
656.5	-45.7799	0.09352		656.5	53.5034	0.10591
656	-46.5204	0.09452		656	51.4526	0.10691
655.5	-47.9223	0.09549		655.5	53.1966	0.10786
655	-49.5877	0.09643		655	55.0121	0.10885
654.5	-49.4045	0.09744		654.5	55.6796	0.10987
654	-49.7019	0.09841		654	54.156	0.11093
653.5	-51.2596	0.0994		653.5	53.6174	0.11188
653	-51.0367	0.10041		653	55.3274	0.1129
652.5	-50.6113	0.10139		652.5	57.469	0.11391
652	-50.7869	0.10237		652	58.9354	0.11494
651.5	-50.808	0.10347		651.5	62.9627	0.11617
651	-51.6772	0.10453		651	63.6967	0.11734
650.5	-51.9635	0.10568		650.5	68.3683	0.11847
650	-53.6054	0.10673		650	64.9081	0.11957
649.5	-54.9349	0.10785		649.5	66.0973	0.1207
649	-55.2924	0.10896		649	64.7971	0.12183
648.5	-55.7725	0.1101		648.5	67.0109	0.12306
648	-55.4048	0.11119		648	71.1527	0.12422
647.5	-56.2684	0.1123		647.5	73.0406	0.12525
647	-56.9843	0.11342		647	71.5955	0.12651
646.5	-57.1721	0.11454		646.5	72.1363	0.12765
646	-57.1798	0.11573		646	73.0485	0.12878
645.5	-57.9704	0.11688		645.5	74.4148	0.12997
645	-58.8236	0.11798		645	73.5641	0.13125
644.5	-60.0084	0.11913		644.5	72.9278	0.13228
644	-61.8186	0.12024		644	70.3194	0.13347
643.5	-62.4768	0.12152		643.5	71.6779	0.13462
643	-63.2914	0.12266		643	73.0877	0.13574
642.5	-63.8795	0.12381		642.5	69.206	0.13694
642	-63.9497	0.12503		642	68.9047	0.13821
641.5	-64.292	0.12626		641.5	70.7047	0.13933
641	-64.8948	0.12744		641	72.265	0.14045
640.5	-66.3478	0.12869		640.5	72.515	0.14164
640	-66.2826	0.12983		640	76.6865	0.14285
639.5	-65.9361	0.13111		639.5	75.9675	0.14403
639	-66.2219	0.13236		639	74.8456	0.14527
638.5	-67.107	0.13362		638.5	75.9969	0.14649
638	-67.6914	0.13488		638	76.9458	0.14774
637.5	-69.1475	0.13612		637.5	78.9297	0.14905
637	-70.5736	0.13747		637	81.2857	0.15034
636.5	-71.5463	0.13882		636.5	85.4284	0.15167
636	-73.3497	0.14025		636	86.3001	0.15296
635.5	-74.3957	0.14159		635.5	87.2445	0.15428
635	-75.111	0.14295		635	86.2918	0.15572
634.5	-75.9616	0.14425		634.5	90.4314	0.15719
634	-77.2697	0.14569		634	94.4307	0.15857
633.5	-76.8883	0.14705		633.5	95.1331	0.15999
633	-78.5044	0.14848		633	92.1344	0.16145
632.5	-78.5821	0.14988		632.5	91.844	0.1629
632	-79.4678	0.15133		632	93.9915	0.16419
631.5	-80.5806	0.15279		631.5	92.3312	0.16561
631	-81.5619	0.15431		631	89.9795	0.16723
630.5	-82.7579	0.1557		630.5	90.6468	0.16865
630	-83.7871	0.15722		630	89.7069	0.17016
629.5	-84.5034	0.15874		629.5	94.3586	0.17167
629	-85.022	0.16019		629	94.4364	0.17308
628.5	-84.7465	0.16169		628.5	93.269	0.17451
628	-86.3941	0.16325		628	95.8191	0.176
627.5	-87.3959	0.16473		627.5	98.5164	0.17758
627	-87.1277	0.16621		627	100.297	0.179
626.5	-88.5004	0.16774		626.5	99.8213	0.18048
626	-89.1343	0.16926		626	100.567	0.18198
625.5	-91.568	0.17095		625.5	102.224	0.18345
625	-92.7827	0.17252		625	104.734	0.1849
624.5	-94.008	0.17406		624.5	105.151	0.18646
624	-94.1955	0.17569		624	107.993	0.18808
623.5	-95.6949	0.17724		623.5	111.587	0.18968
623	-97.6149	0.17887		623	114.685	0.1912
622.5	-99.2391	0.18045		622.5	115.814	0.19265
622	-101.197	0.18206		622	118.812	0.19413
621.5	-102.973	0.18368		621.5	121.399	0.19562
621	-104.122	0.1853		621	117.865	0.19727
620.5	-106.696	0.18685		620.5	120.946	0.19878
620	-108.267	0.18851		620	120.192	0.20053
619.5	-109.42	0.19005		619.5	119.272	0.20204
619	-111.443	0.19169		619	122.944	0.20358
618.5	-113.12	0.19336		618.5	124.659	0.20502
618	-114.435	0.19494		618	124.636	0.20646
617.5	-115.445	0.19653		617.5	128.643	0.20799
617	-118.42	0.19812		617	127.091	0.20959
616.5	-118.776	0.19977		616.5	131.129	0.21126
616	-119.545	0.20141		616	133.061	0.21296
615.5	-122.111	0.20306		615.5	132.349	0.21463
615	-124.324	0.20467		615	133.537	0.21622
614.5	-123.569	0.20636		614.5	131.835	0.21777
614	-124.481	0.20806		614	129.246	0.21942
613.5	-125.531	0.20985		613.5	131.065	0.22118
613	-126.34	0.21156		613	129.884	0.22284
612.5	-128.061	0.2134		612.5	133.462	0.2246
612	-128.489	0.21508		612	133.449	0.22616
611.5	-128.852	0.21693		611.5	134.45	0.22778
611	-129.192	0.21888		611	135.853	0.22966
610.5	-128.886	0.22069		610.5	131.731	0.23142
610	-130.462	0.22255		610	131.112	0.23336
609.5	-130.626	0.22446		609.5	132.134	0.2351
609	-131.21	0.22634		609	130.562	0.23687
608.5	-131.091	0.22827		608.5	130.741	0.23867
608	-133.514	0.23005		608	132.169	0.24032
607.5	-135.028	0.23197		607.5	132.796	0.24218
607	-136.533	0.23396		607	135.747	0.24389
606.5	-138.3	0.23586		606.5	139.378	0.24575
606	-140.441	0.2378		606	142.938	0.24764
605.5	-141.363	0.23986		605.5	147.833	0.2496
605	-142.284	0.24184		605	142.089	0.25166
604.5	-144.191	0.24372		604.5	142.935	0.25347
604	-143.429	0.24574		604	143.596	0.25541
603.5	-144.431	0.24766		603.5	142.915	0.25731
603	-146.455	0.24967		603	140.274	0.25924
602.5	-146.551	0.25155		602.5	142.877	0.26115
602	-149.002	0.25345		602	145.301	0.26295
601.5	-151.81	0.25551		601.5	147.27	0.26492
601	-153.485	0.25749		601	147.186	0.26691
600.5	-155.575	0.25952		600.5	151.534	0.2689
600	-157.473	0.26149		600	147.973	0.27088
599.5	-159.839	0.26344		599.5	149.905	0.27278
599	-159.877	0.26535		599	151.631	0.27471
598.5	-161.967	0.26736		598.5	150.885	0.27668
598	-163.822	0.26936		598	150.584	0.27862
597.5	-164.532	0.27135		597.5	147.543	0.28058
597	-165.872	0.27341		597	150.391	0.28253
596.5	-167.404	0.27539		596.5	149.857	0.28444
596	-168.859	0.27739		596	150.55	0.28643
595.5	-172.516	0.27952		595.5	156.404	0.28849
595	-174.647	0.28155		595	157.157	0.29044
594.5	-176.685	0.2837		594.5	163.091	0.29253
594	-176.685	0.28576		594	160.314	0.29454
593.5	-176.746	0.2879		593.5	167.455	0.29655
593	-176.011	0.29004		593	171.621	0.2985
592.5	-177.01	0.29218		592.5	172.507	0.30035
592	-179.136	0.29436		592	172.143	0.3023
591.5	-178.759	0.29655		591.5	178.235	0.30419
591	-180.35	0.29868		591	181.68	0.30625
590.5	-181.738	0.30086		590.5	184.484	0.30827
590	-182.43	0.30299		590	181.337	0.31012
589.5	-184.426	0.30509		589.5	181.864	0.31205
589	-186.553	0.30709		589	188.977	0.314
588.5	-188.389	0.30934		588.5	189.817	0.31606
588	-190.406	0.31165		588	194.505	0.31806
587.5	-192.064	0.31386		587.5	194.822	0.32012
587	-192.377	0.31595		587	193.47	0.32199
586.5	-193.803	0.31817		586.5	195.077	0.32396
586	-195.235	0.32044		586	196.799	0.32593
585.5	-198.679	0.3227		585.5	197.741	0.32792
585	-201.602	0.32492		585	190.024	0.33011
584.5	-204.359	0.32709		584.5	191.718	0.33224
584	-205.206	0.32932		584	195.384	0.33433
583.5	-207.817	0.33171		583.5	191.995	0.3365
583	-207.769	0.334		583	190.194	0.33851
582.5	-210.4	0.33631		582.5	183.62	0.34068
582	-212.593	0.33859		582	189.357	0.34284
581.5	-214.674	0.34105		581.5	194.087	0.34512
581	-215.966	0.34346		581	193.127	0.34708
580.5	-217.663	0.34582		580.5	196.891	0.34917
580	-219.9	0.34797		580	200.806	0.35118
579.5	-220.482	0.35009		579.5	201.427	0.35323
579	-223.225	0.35223		579	207	0.35523
578.5	-225.466	0.3544		578.5	213.656	0.35727
578	-228.057	0.35658		578	217.442	0.35924
577.5	-228.387	0.35872		577.5	217.614	0.36119
577	-230.347	0.36097		577	224.01	0.36323
576.5	-231.503	0.36319		576.5	224.244	0.36513
576	-232.898	0.36531		576	223.507	0.367
575.5	-234.314	0.36744		575.5	224.784	0.36894
575	-237.564	0.36957		575	225.317	0.37083
574.5	-239.259	0.37183		574.5	228.256	0.37283
574	-241.342	0.37403		574	230.287	0.37447
573.5	-244.854	0.37611		573.5	229.056	0.37635
573	-245.947	0.37823		573	230.114	0.37821
572.5	-247.038	0.38029		572.5	226.796	0.38028
572	-246.92	0.38254		572	222.161	0.38222
571.5	-250.24	0.38471		571.5	224.988	0.38402
571	-252.696	0.38703		571	225.091	0.38582
570.5	-254.993	0.38922		570.5	222.85	0.38772
570	-257.291	0.39143		570	223.201	0.3897
569.5	-260.149	0.39358		569.5	224.241	0.39152
569	-260.859	0.39571		569	229.819	0.39329
568.5	-263.209	0.39787		568.5	237.153	0.39503
568	-265.627	0.39998		568	235.013	0.39693
567.5	-266.807	0.40198		567.5	240.006	0.39877
567	-266.99	0.40409		567	245.848	0.40064
566.5	-270.351	0.40613		566.5	250.844	0.40238
566	-271.029	0.40817		566	250.936	0.40424
565.5	-273.264	0.41012		565.5	255.237	0.40599
565	-274.061	0.41208		565	260.543	0.40792
564.5	-274.732	0.41397		564.5	260.363	0.40966
564	-277.639	0.41591		564	268.525	0.41133
563.5	-280.913	0.41777		563.5	277.189	0.41298
563	-282.976	0.41967		563	275.004	0.41473
562.5	-283.454	0.42146		562.5	277.142	0.4164
562	-286.108	0.42326		562	275.105	0.41799
561.5	-288.551	0.42497		561.5	282.019	0.41948
561	-288.518	0.42684		561	274.986	0.42102
560.5	-292.413	0.42866		560.5	278.344	0.42267
560	-295.939	0.43036		560	275.91	0.42424
559.5	-298.248	0.43207		559.5	277.459	0.42577
559	-300.472	0.43388		559	279.161	0.42706
558.5	-302.847	0.43566		558.5	280.099	0.42866
558	-302.959	0.43749		558	268.387	0.43029
557.5	-303.529	0.43925		557.5	270.81	0.43193
557	-306.428	0.44109		557	276.682	0.4336
556.5	-307.219	0.44283		556.5	280.179	0.43491
556	-308.544	0.44465		556	284.152	0.43625
555.5	-310.793	0.44632		555.5	280.869	0.43768
555	-312.275	0.44804		555	279.536	0.4388
554.5	-312.589	0.44981		554.5	283.471	0.43987
554	-312.767	0.45145		554	282.793	0.44108
553.5	-311.919	0.45316		553.5	281.4	0.44234
553	-312.53	0.45472		553	284.127	0.4436
552.5	-313.693	0.45621		552.5	284.459	0.44495
552	-313.499	0.45765		552	287.574	0.44616
551.5	-315.053	0.45916		551.5	290.583	0.44708
551	-314.914	0.46062		551	292.969	0.44832
550.5	-315.491	0.46197		550.5	293.332	0.4494
550	-317.019	0.4633		550	299.789	0.45054
549.5	-317.26	0.46475		549.5	304.61	0.4515
549	-318.259	0.46607		549	302.672	0.45243
548.5	-319.468	0.46739		548.5	293.454	0.45309
548	-319.95	0.46867		548	292.503	0.45405
547.5	-322.83	0.46978		547.5	288.125	0.45485
547	-323.221	0.4709		547	292.271	0.45586
546.5	-324.216	0.47183		546.5	288.793	0.45676
546	-326.535	0.47288		546	291.113	0.45749
545.5	-327.569	0.47383		545.5	293.597	0.45823
545	-330.28	0.47478		545	297.695	0.45882
544.5	-331.657	0.47578		544.5	294.052	0.45946
544	-333.999	0.47669		544	292.573	0.45979
543.5	-334.287	0.47757		543.5	290.328	0.46034
543	-336.564	0.47843		543	290.966	0.46103
542.5	-337.524	0.47925		542.5	290.351	0.46149
542	-340.789	0.48004		542	289.529	0.46158
541.5	-343.991	0.48073		541.5	284.997	0.46186
541	-346.072	0.48134		541	284.167	0.46224
540.5	-346.18	0.48181		540.5	284.996	0.46247
540	-348.147	0.48223		540	296.143	0.46277
539.5	-347.68	0.48275		539.5	299.679	0.46295
539	-347.158	0.48333		539	300.204	0.46303
538.5	-347.513	0.48373		538.5	297.901	0.46307
538	-345.221	0.48406		538	293.552	0.46314
537.5	-346.715	0.48436		537.5	301.631	0.46315
537	-348.273	0.4847		537	301.203	0.463
536.5	-345.297	0.48491		536.5	297.491	0.46291
536	-344.034	0.48506		536	298.534	0.46273
535.5	-344.565	0.48527		535.5	297.873	0.46277
535	-344.447	0.4854		535	299.49	0.46246
534.5	-343.175	0.48544		534.5	298.065	0.46209
534	-343.117	0.48536		534	296.986	0.46173
533.5	-341.691	0.48526		533.5	306.468	0.46158
533	-339.626	0.48516		533	309.95	0.46089
532.5	-339.276	0.48499		532.5	312.127	0.46034
532	-337.698	0.48475		532	310.244	0.45969
531.5	-338.843	0.48456		531.5	307.477	0.45902
531	-339.661	0.48417		531	305.112	0.45833
530.5	-338.935	0.4837		530.5	308.418	0.45763
530	-339.398	0.48315		530	306.169	0.45692
529.5	-338.688	0.4825		529.5	304.575	0.45632
529	-339.16	0.48176		529	297.697	0.45565
528.5	-340.12	0.4811		528.5	291.352	0.45484
528	-341.596	0.48031		528	294.049	0.45379
527.5	-342.996	0.47945		527.5	294.344	0.45294
527	-341.131	0.47848		527	293.192	0.45185
526.5	-338.557	0.47739		526.5	294.875	0.45074
526	-339.67	0.4763		526	293.811	0.4496
525.5	-338.048	0.47522		525.5	291.624	0.44828
525	-338.55	0.47409		525	294.139	0.44692
524.5	-339.487	0.47302		524.5	290.745	0.44568
524	-337.238	0.47174		524	290.728	0.44444
523.5	-337.44	0.47043		523.5	291.512	0.44298
523	-332.682	0.46899		523	285.603	0.44147
522.5	-333.328	0.4676		522.5	290.248	0.43986
522	-332.03	0.46617		522	284.765	0.43808
521.5	-334.448	0.46468		521.5	291.475	0.43629
521	-334.815	0.46318		521	291.747	0.43438
520.5	-332.455	0.46157		520.5	290.674	0.43256
520	-331.049	0.45984		520	293.631	0.43077
519.5	-328.073	0.45816		519.5	292.799	0.42893
519	-325.846	0.45626		519	291.672	0.42679
518.5	-327.699	0.45442		518.5	288.951	0.4247
518	-326.568	0.45261		518	285.864	0.42263
517.5	-325.918	0.45064		517.5	282.687	0.42054
517	-324.623	0.44857		517	273.262	0.41847
516.5	-322.17	0.44628		516.5	276.451	0.41646
516	-319.927	0.44396		516	269.339	0.41417
515.5	-319.351	0.44185		515.5	267.182	0.412
515	-316.391	0.43953		515	266.37	0.40948
514.5	-315.089	0.43712		514.5	261.975	0.40717
514	-311.66	0.4347		514	263.17	0.40478
513.5	-308.986	0.43209		513.5	259.297	0.40236
513	-306.682	0.42962		513	257.675	0.39977
512.5	-304.427	0.42684		512.5	259.212	0.3972
512	-300.8	0.42415		512	252.971	0.39459
511.5	-299.245	0.42132		511.5	251.031	0.39175
511	-296.738	0.41834		511	249.426	0.3889
510.5	-292.756	0.41557		510.5	245.597	0.38603
510	-289.322	0.41271		510	240.444	0.38331
509.5	-286.195	0.40959		509.5	241.262	0.38064
509	-283.776	0.40643		509	235.256	0.37756
508.5	-282.158	0.40324		508.5	234.953	0.37426
508	-279.822	0.39982		508	230.549	0.37084
507.5	-277.067	0.39649		507.5	230.459	0.36782
507	-275.827	0.39288		507	225.148	0.36451
506.5	-274.357	0.38944		506.5	217.924	0.3613
506	-272.859	0.38577		506	219.214	0.35786
505.5	-271.986	0.38231		505.5	218.246	0.35456
505	-269.686	0.37859		505	216.162	0.3511
504.5	-266.836	0.37492		504.5	212.254	0.34779
504	-262.271	0.3711		504	209.416	0.34442
503.5	-261.605	0.36735		503.5	199.405	0.34124
503	-259.321	0.36359		503	195.882	0.33794
502.5	-256.979	0.35973		502.5	193.301	0.33455
502	-255.533	0.35549		502	183.572	0.33081
501.5	-249.547	0.35148		501.5	184.193	0.3272
501	-245.747	0.3475		501	179.444	0.3237
500.5	-243.236	0.34354		500.5	172.625	0.32019
500	-239.859	0.33928		500	168.811	0.31654
499.5	-236.764	0.33519		499.5	162.881	0.31296
499	-232.596	0.33082		499	161.267	0.30907
498.5	-229.729	0.32664		498.5	164	0.30558
498	-224.85	0.32249		498	160.954	0.30178
497.5	-221.202	0.31807		497.5	153.349	0.29798
497	-216.257	0.31376		497	146.537	0.29442
496.5	-213.963	0.30946		496.5	143.571	0.29069
496	-211.244	0.30522		496	142.092	0.28695
495.5	-207.068	0.30081		495.5	139.661	0.28313
495	-202.512	0.29629		495	141.446	0.27905
494.5	-198.88	0.29192		494.5	143.681	0.27534
494	-196.28	0.28751		494	138.357	0.27158
493.5	-194.629	0.28309		493.5	136.207	0.26793
493	-191.326	0.27863		493	131.971	0.26421
492.5	-188.778	0.27397		492.5	130.309	0.26043
492	-186.238	0.26953		492	127.793	0.25678
491.5	-182.491	0.26511		491.5	127.813	0.25307
491	-178.53	0.26051		491	127.471	0.24939
490.5	-174.609	0.25608		490.5	125.441	0.24582
490	-171.431	0.25159		490	124.978	0.24227
489.5	-167.105	0.24712		489.5	124.353	0.2388
489	-164.407	0.24277		489	121.349	0.23538
488.5	-160.722	0.23844		488.5	117.332	0.23203
488	-156.784	0.23421		488	116.551	0.22867
487.5	-152.843	0.22979		487.5	118.13	0.22534
487	-148.342	0.22561		487	112.722	0.22226
486.5	-145.572	0.22127		486.5	109.201	0.21888
486	-140.815	0.21716		486	108.92	0.21575
485.5	-136.767	0.21313		485.5	106.514	0.21263
485	-132.607	0.20918		485	105.465	0.2095
484.5	-127.307	0.20492		484.5	99.2996	0.20632
484	-123.535	0.20089		484	99.7794	0.20325
483.5	-120.259	0.19671		483.5	98.8069	0.20021
483	-116.967	0.19264		483	93.4062	0.19721
482.5	-113.342	0.18856		482.5	89.6681	0.19428
482	-109.311	0.18432		482	84.24	0.19123
481.5	-104.86	0.18017		481.5	76.3687	0.18835
481	-100.784	0.17582		481	74.2258	0.18523
480.5	-97.6243	0.17158		480.5	72.303	0.18212
480	-92.824	0.16744		480	70.1438	0.17913
479.5	-89.8249	0.16362		479.5	64.693	0.1765
479	-87.0779	0.15971		479	60.9447	0.17372
478.5	-82.9251	0.15606		478.5	58.7586	0.17117
478	-79.8636	0.15267		478	57.6962	0.16888
477.5	-76.735	0.14927		477.5	57.7017	0.16656
477	-73.9953	0.14595		477	50.991	0.16444
476.5	-73.5086	0.14289		476.5	52.9893	0.16228
476	-70.1918	0.13992		476	47.3035	0.16038
475.5	-67.2059	0.13701		475.5	45.887	0.15845
475	-63.5876	0.13414		475	46.4465	0.1566
474.5	-60.5634	0.13136		474.5	47.0536	0.15484
474	-58.2759	0.12866		474	45.2969	0.15316
473.5	-55.8415	0.1259		473.5	43.92	0.15148
473	-53.4913	0.12339		473	43.127	0.14987
472.5	-51.0476	0.12078		472.5	38.9668	0.1483
472	-48.2683	0.11827		472	37.8124	0.14687
471.5	-45.3026	0.11581		471.5	33.3923	0.1454
471	-42.4319	0.1134		471	30.9889	0.14393
470.5	-39.9844	0.11111		470.5	26.8158	0.14264
470	-38.0355	0.10892		470	27.9458	0.14147
469.5	-36.5558	0.10681		469.5	23.6491	0.14034
469	-34.1946	0.10486		469	18.9597	0.13931
468.5	-32.7684	0.10287		468.5	20.6324	0.13839
468	-29.7014	0.10096		468	19.5113	0.13751
467.5	-27.4249	0.0992		467.5	23.1618	0.1366
467	-26.8125	0.09739		467	21.6449	0.13577
466.5	-24.6272	0.09582		466.5	20.7757	0.13505
466	-22.9015	0.09422		466	17.2447	0.1344
465.5	-21.5314	0.09272		465.5	14.9991	0.13371
465	-20.1482	0.09134		465	12.4384	0.13314
464.5	-19.2214	0.09002		464.5	14.4523	0.13265
464	-17.5905	0.08876		464	12.2938	0.13226
463.5	-16.1697	0.08762		463.5	13.8488	0.13204
463	-15.1001	0.08664		463	12.0992	0.13177
462.5	-14.9037	0.08563		462.5	13.2824	0.13153
462	-13.6768	0.08468		462	15.8698	0.13117
461.5	-12.5564	0.08387		461.5	15.2777	0.13103
461	-11.9782	0.08298		461	16.2105	0.13084
460.5	-11.0146	0.08219		460.5	15.2411	0.1307
460	-10.8413	0.08148		460	16.4045	0.13059
459.5	-8.97142	0.08082		459.5	13.0676	0.13059
459	-8.84572	0.0802		459	8.31415	0.13062
458.5	-9.32705	0.07963		458.5	9.32363	0.13066
458	-8.22869	0.07907		458	10.6985	0.13068
457.5	-7.36555	0.07862		457.5	11.591	0.13087
457	-7.43316	0.07825		457	11.1979	0.13114
456.5	-6.2847	0.07799		456.5	13.8213	0.13131
456	-4.69909	0.0777		456	14.5949	0.13152
455.5	-4.48804	0.07745		455.5	14.7978	0.13158
455	-3.93115	0.07723		455	13.68	0.13171
454.5	-2.96053	0.077		454.5	17.0228	0.13192
454	-2.74344	0.07689		454	18.2246	0.13219
453.5	-1.94468	0.07677		453.5	15.633	0.13255
453	-1.73692	0.07665		453	13.7352	0.13294
452.5	-0.58744	0.07656		452.5	12.2662	0.13325
452	0.23791	0.07656		452	11.3057	0.13376
451.5	1.0523	0.07659		451.5	12.8557	0.13425
451	0.96615	0.07667		451	14.0875	0.13475
450.5	2.09642	0.0768		450.5	12.3095	0.13531
450	2.86931	0.07697		450	13.0412	0.13584
449.5	3.15117	0.07721		449.5	9.93977	0.13637
449	3.43177	0.07744		449	8.76264	0.13694
448.5	3.13822	0.07769		448.5	7.0389	0.13762
448	1.92095	0.07802		448	6.3523	0.13828
447.5	1.53251	0.07834		447.5	4.32548	0.13907
447	1.07423	0.07875		447	3.79793	0.13973
446.5	1.3396	0.07914		446.5	0.63856	0.14056
446	1.87383	0.07954		446	-4.36028	0.14144
445.5	1.58774	0.07997		445.5	-5.91776	0.14229
445	2.01228	0.08046		445	-3.97401	0.14307
444.5	0.92888	0.08102		444.5	-5.67537	0.144
444	0.5675	0.08153		444	-5.45893	0.14499
443.5	0.68361	0.08204		443.5	-8.99992	0.14601
443	0.56127	0.08255		443	-7.40684	0.14705
442.5	0.55228	0.08316		442.5	-8.70637	0.14813
442	0.42404	0.08379		442	-7.35168	0.1494
441.5	0.47258	0.08448		441.5	-6.4681	0.15056
441	-0.39444	0.08524		441	-4.57679	0.15191
440.5	-0.06582	0.08602		440.5	-6.85847	0.15323
440	1.04552	0.0868		440	-8.88566	0.15457
439.5	1.85229	0.08763		439.5	-7.07926	0.15606
439	2.69526	0.08854		439	-12.1632	0.15765
438.5	2.33015	0.08943		438.5	-10.9884	0.15943
438	2.02245	0.09043		438	-6.47822	0.16123
437.5	1.31706	0.0915		437.5	-7.30998	0.16308
437	1.74761	0.09262		437	-8.58889	0.1649
436.5	1.6725	0.09377		436.5	-4.38188	0.16711
436	2.67182	0.09499		436	-6.3155	0.16935
435.5	2.73571	0.0963		435.5	-4.61114	0.17174
435	2.23133	0.09774		435	-1.42904	0.1743
434.5	1.76585	0.09922		434.5	-4.03346	0.17693
434	1.71349	0.10072		434	-2.44343	0.17952
433.5	1.44245	0.10236		433.5	-2.99461	0.18225
433	2.11054	0.10399		433	-1.1519	0.18517
432.5	3.38212	0.10574		432.5	-0.04317	0.18825
432	2.88743	0.10759		432	3.99113	0.1916
431.5	1.73792	0.10951		431.5	6.37476	0.195
431	1.38879	0.11151		431	5.23025	0.19866
430.5	0.67622	0.1137		430.5	9.52085	0.20231
430	0.586	0.11603		430	9.32722	0.20622
429.5	1.36997	0.11846		429.5	10.1493	0.21059
429	2.33056	0.12107		429	15.4973	0.21524
428.5	2.23463	0.12386		428.5	16.1954	0.22029
428	2.23441	0.12694		428	12.3086	0.22567
427.5	3.2411	0.13047		427.5	15.9933	0.23173
427	5.27488	0.13417		427	13.806	0.23818
426.5	5.64754	0.13831		426.5	14.6727	0.24535
426	5.52067	0.14293		426	18.0652	0.25342
425.5	6.75286	0.14809		425.5	13.7786	0.26238
425	6.92078	0.15386		425	11.0919	0.27255
424.5	6.8315	0.16055		424.5	8.58233	0.28397
424	6.62986	0.16819		424	10.5895	0.29675
423.5	7.94323	0.17644		423.5	10.2235	0.31037
423	9.14812	0.18648		423	8.72649	0.32698
422.5	9.08251	0.19807		422.5	13.6704	0.34614
422	8.42358	0.21163		422	10.0762	0.36841
421.5	7.00796	0.22754		421.5	8.4266	0.3944
421	9.51397	0.24761		421	11.9042	0.42648
420.5	17.5887	0.27071		420.5	14.8066	0.46306
420	22.0645	0.30047		420	16.7977	0.50998

## Sheet: Supplementary Fig. 17
Supplementary Fig. 17d
Distance (μm)	Height (μm)
0	-0.25928
0.03845	-0.26026
0.0769	-0.26124
0.11536	-0.26249
0.15381	-0.2634
0.19226	-0.26424
0.23071	-0.26675
0.26916	-0.26982
0.30762	-0.27024
0.34607	-0.27135
0.38452	-0.27212
0.42297	-0.27414
0.46143	-0.27658
0.49988	-0.27707
0.53833	-0.27847
0.57678	-0.28293
0.61523	-0.28851
0.65369	-0.29793
0.69214	-0.301
0.73059	-0.30337
0.76904	-0.24087
0.8075	-0.01228
0.84595	0.14405
0.8844	0.31733
0.92285	0.38625
0.9613	0.46382
0.99976	0.63899
1.03821	0.7529
1.07666	0.80571
1.11511	0.84792
1.15357	0.88949
1.19202	0.92165
1.23047	0.95311
1.26892	0.99273
1.30737	1.01764
1.34583	1.04652
1.38428	1.08767
1.42273	1.10951
1.46118	1.11349
1.49963	1.1093
1.53809	1.10274
1.57654	1.09465
1.61499	1.08544
1.65344	1.07414
1.6919	1.0627
1.73035	1.05168
1.7688	1.03675
1.80725	1.01841
1.8457	1.0041
1.88416	0.9875
1.92261	0.97592
1.96106	0.96295
1.99951	0.9686
2.03796	0.96846
2.07642	0.95681
2.11487	0.94432
2.15332	0.93281
2.19177	0.92102
2.23022	0.9077
2.26868	0.88872
2.30713	0.86794
2.34558	0.85859
2.38403	0.8484
2.42249	0.83522
2.46094	0.81799
2.49939	0.79811
2.53784	0.7815
2.57629	0.76204
2.61475	0.74837
2.6532	0.73658
2.69165	0.72577
2.7301	0.71112
2.76856	0.69863
2.80701	0.68524
2.84546	0.67317
2.88391	0.66054
2.92236	0.64841
2.96082	0.6371
2.99927	0.62378
3.03772	0.60976
3.07617	0.59595
3.11462	0.58269
3.15308	0.56881
3.19153	0.55346
3.22998	0.53875
3.26843	0.52549
3.30688	0.51
3.34534	0.49375
3.38379	0.47875
3.42224	0.46313
3.46069	0.44652
3.49915	0.43139
3.5376	0.41409
3.57605	0.39323
3.6145	0.37328
3.65295	0.35591
3.69141	0.33714
3.72986	0.33219
3.76831	0.32759
3.80676	0.32214
3.84522	0.31831
3.88367	0.31398
3.92212	0.30805
3.96057	0.3015
3.99902	0.29438
4.03748	0.28943
4.07593	0.28531
4.11438	0.27987
4.15283	0.27443
4.19128	0.26934
4.22974	0.26487
4.26819	0.25804
4.30664	0.25267
4.34509	0.24869
4.38354	0.24213
4.422	0.23299
4.46045	0.22372
4.4989	0.21346
4.53735	0.1986
4.57581	0.17579
4.61426	0.17014
4.65271	0.16086
4.69116	0.15256
4.72961	0.14014
4.76807	0.13003
4.80652	0.11761
4.84497	0.10478
4.88342	0.09585
4.92188	0.08915
4.96033	0.07925
4.99878	0.06488
5.03723	0.06641
5.07568	0.06648
5.11414	0.06676
5.15259	0.06739
5.19104	0.06829
5.22949	0.06955
5.26795	0.0706
5.3064	0.06941
5.34485	0.06495
5.3833	0.05504
5.42175	0.04478
5.46021	0.0399
5.49866	0.03774
5.53711	0.03509
5.57556	0.02832
5.61401	0.01549
5.65247	0.00907
5.69092	0.00244
5.72937	-0.00432
5.76782	-0.00725
5.80628	-0.00851
5.84473	-0.01367
5.88318	-0.01597
5.92163	-0.01814
5.96008	-0.02093
5.99854	-0.02183
6.03699	-0.02365
6.07544	-0.02574
6.11389	-0.02497
6.15234	-0.02644
6.1908	-0.03097
6.22925	-0.03244
6.2677	-0.03383
6.30615	-0.03474
6.3446	-0.03641
6.38306	-0.03585
6.42151	-0.03523
6.45996	-0.03753
6.49841	-0.04116
6.53686	-0.04081
6.57532	-0.04171
6.61377	-0.04395
6.65222	-0.04464
6.69067	-0.04402
6.72913	-0.04499
6.76758	-0.04416
6.80603	-0.04485
6.84448	-0.04667
6.88293	-0.04729
6.92139	-0.04702
6.95984	-0.04785
6.99829	-0.04681
7.03674	-0.04639
7.0752	-0.04771
7.11365	-0.04771
7.1521	-0.05078
7.19055	-0.06104
7.229	-0.06683
7.26746	-0.06257
7.30591	-0.06383
7.34436	-0.05957
7.38281	-0.05532
7.42127	-0.05734
7.45972	-0.06522
7.49817	-0.08252
7.53662	-0.11077
7.57507	-0.12096
7.61353	-0.12912
7.65198	-0.15319
7.69043	-0.1716
7.72888	-0.19246
7.76733	-0.21715
7.80579	-0.24192
7.84424	-0.26905
7.88269	-0.28398
7.92114	-0.28035
7.9596	-0.2761
7.99805	-0.27449
8.0365	-0.27372
8.07495	-0.27365
8.1134	-0.2747
8.15186	-0.27575
8.19031	-0.27763
8.22876	-0.27944
8.26721	-0.28077
8.30566	-0.28293
8.34412	-0.28454
8.38257	-0.28572
8.42102	-0.28788
8.45947	-0.29047
8.49793	-0.29228

[truncated: 10 more sheets: Supplementary Fig. 18, Supplementary Fig. 28, Supplementary Fig. 29, Supplementary Fig. 30, Supplementary Fig. 31, Supplementary Fig. 32, Supplementary Fig. 33, Supplementary Fig. 34, Supplementary Fig. 36-39, Supplementary Fig. 40-41]
